# Supplementary material for: A Review of Discovery Profiling of PIWI-Interacting RNAs and Their Diverse Functions in Metazoans
Source: Int J Mol Sci. 2021 Oct 16;22(20):11166. doi: 10.3390/ijms222011166 (PMC8538981; doi:10.3390/ijms222011166)
Supplement: Supplementary file 1 [file ijms-22-11166-s001.zip]

Archive with 1 entries (1 files):
- ijms-1393867-supplementary.xlsx
