# Supplementary material for: A Review of Discovery Profiling of PIWI-Interacting RNAs and Their Diverse Functions in Metazoans
Source: Int J Mol Sci. 2021 Oct 16;22(20):11166. doi: 10.3390/ijms222011166 (PMC8538981; doi:10.3390/ijms222011166)
Supplement: Supplementary file 1 [file ijms-22-11166-s001.zip › ijms-1393867-supplementary.xlsx]

## Sheet: Table S1
Table S1 Discovery of piRNAs from sRNA-seq data in metazoans
Order	Symbol	Species	Phylum	piRNA	accession no.	Tissues	Data sources
1	Cel	Caenorhabditis elegans	Nematoda	Yes	SRR11584301	nuclear fractionation capped RNA-seq	[1]
2	Cel	Caenorhabditis elegans	Nematoda	Yes	SRR11584302	nuclear fractionation capped RNA-seq	[1]
3	Cel	Caenorhabditis elegans	Nematoda	Yes	SRR11584303	nuclear fractionation capped RNA-seq	[1]
4	Cel	Caenorhabditis elegans	Nematoda	Yes	SRR11584304	nuclear fractionation capped RNA-seq	[1]
5	Cel	Caenorhabditis elegans	Nematoda	Yes	SRR11584305	nuclear fractionation capped RNA-seq	[1]
6	Cel	Caenorhabditis elegans	Nematoda	Yes	SRR11584306	nuclear fractionation capped RNA-seq	[1]
7	Cel	Caenorhabditis elegans	Nematoda	Yes	SRR11584307	nuclear fractionation capped RNA-seq	[1]
8	Cel	Caenorhabditis elegans	Nematoda	Yes	SRR11584308	nuclear fractionation capped RNA-seq	[1]
9	Cel	Caenorhabditis elegans	Nematoda	Yes	SRR11584309	nuclear fractionation capped RNA-seq	[1]
10	Cel	Caenorhabditis elegans	Nematoda	Yes	SRR11584310	nuclear fractionation capped RNA-seq	[1]
11	Cel	Caenorhabditis elegans	Nematoda	Yes	SRR11584311	nuclear fractionation capped RNA-seq	[1]
12	Cel	Caenorhabditis elegans	Nematoda	Yes	SRR11584312	nuclear fractionation capped RNA-seq	[1]
13	Hpa	Halichondria panicea	Porifera	Yes	SRR7507854	Polyphosphatase small RNAseq Sponge AWhole organism	[2]
14	Hpa	Halichondria panicea	Porifera	Yes	SRR7507855	small RNAseq Sponge AWhole organism	[2]
15	Sme	Schmidtea mediterranea	Platyhelminthes	Yes	SRR13154740	Whole animal 1	[3]
16	Sme	Schmidtea mediterranea	Platyhelminthes	Yes	SRR13154741	Whole animal 2	[3]
17	Mli	Macrostomum lignano	Platyhelminthes	Yes	SRR2070840	heads	[4]
18	Mli	Macrostomum lignano	Platyhelminthes	Yes	SRR2070841	heads	[4]
19	Mli	Macrostomum lignano	Platyhelminthes	Yes	SRR2070842	heads	[4]
20	Mli	Macrostomum lignano	Platyhelminthes	Yes	SRR2070843	heads	[4]
21	Mli	Macrostomum lignano	Platyhelminthes	Yes	SRR2070844	heads	[4]
22	Mli	Macrostomum lignano	Platyhelminthes	Yes	SRR2070803	irradiated whole worm	[4]
23	Mli	Macrostomum lignano	Platyhelminthes	Yes	SRR2070807	irradiated whole worm	[4]
24	Mli	Macrostomum lignano	Platyhelminthes	Yes	SRR2070808	sorted 2N cells from whole worm	[4]
25	Mli	Macrostomum lignano	Platyhelminthes	Yes	SRR2070814	sorted 2N cells from whole worm	[4]
26	Mli	Macrostomum lignano	Platyhelminthes	Yes	SRR2070821	sorted 2N cells from whole worm	[4]
27	Mli	Macrostomum lignano	Platyhelminthes	Yes	SRR2070809	sorted 4N cells from whole worm	[4]
28	Mli	Macrostomum lignano	Platyhelminthes	Yes	SRR2070822	sorted 4N cells from whole worm	[4]
29	Mli	Macrostomum lignano	Platyhelminthes	Yes	SRR2070826	sorted 4N cells from whole worm	[4]
30	Mli	Macrostomum lignano	Platyhelminthes	Yes	SRR2070802	whole worm	[4]
31	Mli	Macrostomum lignano	Platyhelminthes	Yes	SRR2070833	whole worm	[4]
32	Mli	Macrostomum lignano	Platyhelminthes	Yes	SRR2070834	whole worm	[4]
33	Mli	Macrostomum lignano	Platyhelminthes	Yes	SRR2070835	whole worm	[4]
34	Mli	Macrostomum lignano	Platyhelminthes	Yes	SRR2070837	whole worm	[4]
35	Mli	Macrostomum lignano	Platyhelminthes	Yes	SRR2070839	whole worm	[4]
36	Mli	Macrostomum lignano	Platyhelminthes	Yes	SRR2070810	whole worm treated with luciferase RNAi	[4]
37	Mli	Macrostomum lignano	Platyhelminthes	Yes	SRR2070823	whole worm treated with luciferase RNAi	[4]
38	Mli	Macrostomum lignano	Platyhelminthes	Yes	SRR2070838	whole worm treated with luciferase RNAi	[4]
39	Mli	Macrostomum lignano	Platyhelminthes	Yes	SRR2070811	whole worm treated with Macpiwi1 RNAi	[4]
40	Mli	Macrostomum lignano	Platyhelminthes	Yes	SRR2070824	whole worm treated with Macpiwi1 RNAi	[4]
41	Mli	Macrostomum lignano	Platyhelminthes	Yes	SRR2070845	whole worm treated with Macpiwi1 RNAi	[4]
42	Mli	Macrostomum lignano	Platyhelminthes	Yes	SRR2070812	whole worm treated with Macpiwi2 RNAi	[4]
43	Mli	Macrostomum lignano	Platyhelminthes	Yes	SRR2070825	whole worm treated with Macpiwi2 RNAi	[4]
44	Mli	Macrostomum lignano	Platyhelminthes	Yes	SRR2070846	whole worm treated with Macpiwi2 RNAi	[4]
45	Mli	Macrostomum lignano	Platyhelminthes	Yes	SRR2070813	whole worm treated with Macvasa RNAi	[4]
46	Mli	Macrostomum lignano	Platyhelminthes	Yes	SRR2070827	whole worm treated with Macvasa RNAi	[4]
47	Mli	Macrostomum lignano	Platyhelminthes	Yes	SRR2070847	whole worm treated with Macvasa RNAi	[4]
48	Sja	Schistosoma japonicum	Platyhelminthes	No	SRR8400131	SJ14Female-1	[5]
49	Sja	Schistosoma japonicum	Platyhelminthes	No	SRR8400125	SJ14Female-2	[5]
50	Sja	Schistosoma japonicum	Platyhelminthes	No	SRR8398142	SJ14Female-3	[5]
51	Sja	Schistosoma japonicum	Platyhelminthes	No	SRR8400129	SJ14Male-1	[5]
52	Sja	Schistosoma japonicum	Platyhelminthes	No	SRR8400124	SJ14Male-2	[5]
53	Sja	Schistosoma japonicum	Platyhelminthes	No	SRR8398141	SJ14Male-3	[5]
54	Sja	Schistosoma japonicum	Platyhelminthes	No	SRR8400128	SJ16Female-1	[5]
55	Sja	Schistosoma japonicum	Platyhelminthes	No	SRR8400123	SJ16Female-2	[5]
56	Sja	Schistosoma japonicum	Platyhelminthes	No	SRR8398144	SJ16Female-3	[5]
57	Sja	Schistosoma japonicum	Platyhelminthes	No	SRR8400127	SJ16Male-1	[5]
58	Sja	Schistosoma japonicum	Platyhelminthes	No	SRR8400130	SJ16Male-2	[5]
59	Sja	Schistosoma japonicum	Platyhelminthes	No	SRR8398143	SJ16Male-3	[5]
60	Sja	Schistosoma japonicum	Platyhelminthes	No	SRR8400126	SJ18Female-1	[5]
61	Sja	Schistosoma japonicum	Platyhelminthes	No	SRR8398098	SJ18Female-2	[5]
62	Sja	Schistosoma japonicum	Platyhelminthes	No	SRR8398138	SJ18Female-3	[5]
63	Sja	Schistosoma japonicum	Platyhelminthes	No	SRR8398095	SJ18Male-1	[5]
64	Sja	Schistosoma japonicum	Platyhelminthes	No	SRR8400122	SJ18Male-2	[5]
65	Sja	Schistosoma japonicum	Platyhelminthes	No	SRR8398137	SJ18Male-3	[5]
66	Sja	Schistosoma japonicum	Platyhelminthes	No	SRR8398094	SJ20Female-1	[5]
67	Sja	Schistosoma japonicum	Platyhelminthes	No	SRR8398101	SJ20Female-2	[5]
68	Sja	Schistosoma japonicum	Platyhelminthes	No	SRR8398140	SJ20Female-3	[5]
69	Sja	Schistosoma japonicum	Platyhelminthes	No	SRR8398097	SJ20Male-1	[5]
70	Sja	Schistosoma japonicum	Platyhelminthes	No	SRR8398100	SJ20Male-2	[5]
71	Sja	Schistosoma japonicum	Platyhelminthes	No	SRR8398139	SJ20Male-3	[5]
72	Sja	Schistosoma japonicum	Platyhelminthes	No	SRR8398096	SJ22Female-1	[5]
73	Sja	Schistosoma japonicum	Platyhelminthes	No	SRR8398093	SJ22Female-2	[5]
74	Sja	Schistosoma japonicum	Platyhelminthes	No	SRR8398136	SJ22Female-3	[5]
75	Sja	Schistosoma japonicum	Platyhelminthes	No	SRR8398099	SJ22Male-1	[5]
76	Sja	Schistosoma japonicum	Platyhelminthes	No	SRR8398107	SJ22Male-2	[5]
77	Sja	Schistosoma japonicum	Platyhelminthes	No	SRR8398135	SJ22Male-3	[5]
78	Sja	Schistosoma japonicum	Platyhelminthes	No	SRR8398112	SJ24Female-1	[5]
79	Sja	Schistosoma japonicum	Platyhelminthes	No	SRR8398110	SJ24Female-2	[5]
80	Sja	Schistosoma japonicum	Platyhelminthes	No	SRR8398150	SJ24Female-3	[5]
81	Sja	Schistosoma japonicum	Platyhelminthes	No	SRR8398113	SJ24Male-1	[5]
82	Sja	Schistosoma japonicum	Platyhelminthes	No	SRR8398117	SJ24Male-2	[5]
83	Sja	Schistosoma japonicum	Platyhelminthes	No	SRR8398149	SJ24Male-3	[5]
84	Sja	Schistosoma japonicum	Platyhelminthes	No	SRR8398115	SJ26Female-1	[5]
85	Sja	Schistosoma japonicum	Platyhelminthes	No	SRR8398118	SJ26Female-2	[5]
86	Sja	Schistosoma japonicum	Platyhelminthes	No	SRR8398148	SJ26Female-3	[5]
87	Sja	Schistosoma japonicum	Platyhelminthes	No	SRR8398116	SJ26Male-1	[5]
88	Sja	Schistosoma japonicum	Platyhelminthes	No	SRR8398114	SJ26Male-2	[5]
89	Sja	Schistosoma japonicum	Platyhelminthes	No	SRR8398147	SJ26Male-3	[5]
90	Sja	Schistosoma japonicum	Platyhelminthes	No	SRR8398111	SJ28Female-1	[5]
91	Sja	Schistosoma japonicum	Platyhelminthes	No	SRR8398108	SJ28Female-2	[5]
92	Sja	Schistosoma japonicum	Platyhelminthes	No	SRR8398146	SJ28Female-3	[5]
93	Sja	Schistosoma japonicum	Platyhelminthes	No	SRR8398106	SJ28Male-1	[5]
94	Sja	Schistosoma japonicum	Platyhelminthes	No	SRR8398109	SJ28Male-2	[5]
95	Sja	Schistosoma japonicum	Platyhelminthes	No	SRR8398145	SJ28Male-3	[5]
96	Sja	Schistosoma japonicum	Platyhelminthes	No	SRR2927289	female 16 days	[6]
97	Sja	Schistosoma japonicum	Platyhelminthes	No	SRR2927290	male 16 days	[6]
98	Sja	Schistosoma japonicum	Platyhelminthes	No	SRR2927291	female 22 days	[6]
99	Sja	Schistosoma japonicum	Platyhelminthes	No	SRR2927292	male 22 days	[6]
100	Sja	Schistosoma japonicum	Platyhelminthes	No	SRR2927293	female 28 days	[6]
101	Sja	Schistosoma japonicum	Platyhelminthes	No	SRR2927294	male 28 days	[6]
102	Sja	Schistosoma japonicum	Platyhelminthes	No	SRR2927295	female adult	[6]
103	Sja	Schistosoma japonicum	Platyhelminthes	No	SRR2927296	male adult	[6]
104	Smn	Schistosoma mansoni	Platyhelminthes	No	SRR7465179	adult worm
105	Smn	Schistosoma mansoni	Platyhelminthes	No	SRR7465199	adult worm
106	Smn	Schistosoma mansoni	Platyhelminthes	No	SRR7465219	adult worm
107	Smn	Schistosoma mansoni	Platyhelminthes	No	SRR7465169	cercariae
108	Smn	Schistosoma mansoni	Platyhelminthes	No	SRR7465189	cercariae
109	Smn	Schistosoma mansoni	Platyhelminthes	No	SRR7465209	cercariae
110	Smn	Schistosoma mansoni	Platyhelminthes	Yes	SRR7465165	eggs
111	Smn	Schistosoma mansoni	Platyhelminthes	Yes	SRR7465170	eggs
112	Smn	Schistosoma mansoni	Platyhelminthes	Yes	SRR7465185	eggs
113	Smn	Schistosoma mansoni	Platyhelminthes	Yes	SRR7465190	eggs
114	Smn	Schistosoma mansoni	Platyhelminthes	Yes	SRR7465205	eggs
115	Smn	Schistosoma mansoni	Platyhelminthes	Yes	SRR7465210	eggs
116	Smn	Schistosoma mansoni	Platyhelminthes	No	SRR7465178	female adult
117	Smn	Schistosoma mansoni	Platyhelminthes	No	SRR7465180	female adult
118	Smn	Schistosoma mansoni	Platyhelminthes	No	SRR7465198	female adult
119	Smn	Schistosoma mansoni	Platyhelminthes	No	SRR7465200	female adult
120	Smn	Schistosoma mansoni	Platyhelminthes	No	SRR7465218	female adult
121	Smn	Schistosoma mansoni	Platyhelminthes	No	SRR7465220	female adult
122	Smn	Schistosoma mansoni	Platyhelminthes	No	SRR7465181	male adult
123	Smn	Schistosoma mansoni	Platyhelminthes	No	SRR7465201	male adult
124	Smn	Schistosoma mansoni	Platyhelminthes	No	SRR7465221	male adult
125	Smn	Schistosoma mansoni	Platyhelminthes	No	SRR7465172	miracidia
126	Smn	Schistosoma mansoni	Platyhelminthes	No	SRR7465192	miracidia
127	Smn	Schistosoma mansoni	Platyhelminthes	No	SRR7465212	miracidia
128	Smn	Schistosoma mansoni	Platyhelminthes	No	SRR7465182	pooled male and female adult
129	Smn	Schistosoma mansoni	Platyhelminthes	No	SRR7465202	pooled male and female adult
130	Smn	Schistosoma mansoni	Platyhelminthes	No	SRR7465222	pooled male and female adult
131	Smn	Schistosoma mansoni	Platyhelminthes	No	SRR7465163	schistosomulae
132	Smn	Schistosoma mansoni	Platyhelminthes	No	SRR7465183	schistosomulae
133	Smn	Schistosoma mansoni	Platyhelminthes	No	SRR7465203	schistosomulae
134	Smn	Schistosoma mansoni	Platyhelminthes	No	SRR7465167	sporocysts
135	Smn	Schistosoma mansoni	Platyhelminthes	No	SRR7465187	sporocysts
136	Smn	Schistosoma mansoni	Platyhelminthes	No	SRR7465207	sporocysts
137	Smn	Schistosoma mansoni	Platyhelminthes	No	SRR2917651	whole worm mirna	[7]
138	Smn	Schistosoma mansoni	Platyhelminthes	No	SRR2917349	exosomal mirna	[7]
139	Sha	Schistosoma haematobium	Platyhelminthes	No	SRR7465166	cercariae
140	Sha	Schistosoma haematobium	Platyhelminthes	No	SRR7465186	cercariae
141	Sha	Schistosoma haematobium	Platyhelminthes	No	SRR7465206	cercariae
142	Sha	Schistosoma haematobium	Platyhelminthes	No	SRR7465177	female adult
143	Sha	Schistosoma haematobium	Platyhelminthes	No	SRR7465197	female adult
144	Sha	Schistosoma haematobium	Platyhelminthes	No	SRR7465217	female adult
145	Sha	Schistosoma haematobium	Platyhelminthes	No	SRR7465174	male adult
146	Sha	Schistosoma haematobium	Platyhelminthes	No	SRR7465194	male adult
147	Sha	Schistosoma haematobium	Platyhelminthes	No	SRR7465214	male adult
148	Sha	Schistosoma haematobium	Platyhelminthes	No	SRR7465164	miracidia
149	Sha	Schistosoma haematobium	Platyhelminthes	No	SRR7465184	miracidia
150	Sha	Schistosoma haematobium	Platyhelminthes	No	SRR7465204	miracidia
151	Sha	Schistosoma haematobium	Platyhelminthes	No	SRR6655494	female adult	[8]
152	Sha	Schistosoma haematobium	Platyhelminthes	No	SRR6655496	male adult	[8]
153	Egr	Echinococcus granulosus	Platyhelminthes	No	SRR11318476	Neg_24h_miRNA	[9]
154	Egr	Echinococcus granulosus	Platyhelminthes	No	SRR11318475	Neg_7d_miRNA	[9]
155	Egr	Echinococcus granulosus	Platyhelminthes	No	SRR11318474	Neg_14d_miRNA	[9]
156	Egr	Echinococcus granulosus	Platyhelminthes	No	SRR11318468	Plus_0h_miRNA	[9]
157	Egr	Echinococcus granulosus	Platyhelminthes	No	SRR11318467	Plus_24h_miRNA	[9]
158	Egr	Echinococcus granulosus	Platyhelminthes	No	SRR11318466	Plus_7d_miRNA	[9]
159	Egr	Echinococcus granulosus	Platyhelminthes	No	SRR11318477	Plus_14d_miRNA	[9]
160	Egr	Echinococcus granulosus	Platyhelminthes	No	SRR1743345	protoscoleces	[10]
161	Egr	Echinococcus granulosus	Platyhelminthes	No	SRR1743346	protoscoleces	[10]
162	Ech	Echinococcus canadensis	Platyhelminthes	No	SRR1743341	cyst wall	[10]
163	Ech	Echinococcus canadensis	Platyhelminthes	No	SRR1743342	cyst wall	[10]
164	Ech	Echinococcus canadensis	Platyhelminthes	No	SRR1743343	protoscoleces	[10]
165	Ech	Echinococcus canadensis	Platyhelminthes	No	SRR1743344	protoscoleces	[10]
166	Csi	Clonorchis sinensis	Platyhelminthes	No	SRR057481		[11]
167	Efe	Eisenia fetida	Annelida	Yes	SRR5927137	bodywall	[12]
168	Efe	Eisenia fetida	Annelida	Yes	SRR1533890	whole body tissue	[12]
169	Agr	Amynthas gracilis	Annelida	Yes	SRR8449997
170	Agr	Amynthas gracilis	Annelida	Yes	SRR8449998
171	Agr	Amynthas gracilis	Annelida	Yes	SRR8449999
172	Agr	Amynthas gracilis	Annelida	Yes	SRR8449992
173	Agr	Amynthas gracilis	Annelida	Yes	SRR8449993
174	Agr	Amynthas gracilis	Annelida	Yes	SRR8449996
175	Agr	Amynthas gracilis	Annelida	Yes	SRR8449989
176	Agr	Amynthas gracilis	Annelida	Yes	SRR8449994
177	Agr	Amynthas gracilis	Annelida	Yes	SRR8449995
178	Agr	Amynthas gracilis	Annelida	Yes	SRR8449990
179	Agr	Amynthas gracilis	Annelida	Yes	SRR8449991
180	Agr	Amynthas gracilis	Annelida	Yes	SRR8449988
181	Lam	Lumbricus and Amynthas spps	Annelida	Yes	SRR7507851	sodium periodate oxidised small RNAseq EarthwormsAnterior segments 1-8	[2]
182	Lam	Lumbricus and Amynthas spps	Annelida	No	SRR7507852	small RNAseq EarthwormsAnterior segments 1-8	[2]
183	Hma	Hydra magnipapillata	Cnidaria	Yes	SRR950391	small RNAs size-selected from total RNA	[13]
184	Hma	Hydra magnipapillata	Cnidaria	Yes	SRR952241	small RNAs size-selected from Hywi-bound RNAs	[13]
185	Hvu	Hydra vulgaris	Cnidaria	Yes	SRR1024170	Ectoderm	[14]
186	Hvu	Hydra vulgaris	Cnidaria	Yes	SRR1024171	Endoderm	[14]
187	Hvu	Hydra vulgaris	Cnidaria	Yes	SRR1024172	Interstitial	[14]
188	Hvu	Hydra vulgaris	Cnidaria	Yes	SRR954966	HydraSmallRNAseq_total	[14]
189	Hvu	Hydra vulgaris	Cnidaria	Yes	SRR954967	HydraSmallRNAseq_Hyli	[14]
190	Hvu	Hydra vulgaris	Cnidaria	Yes	SRR954968	HydraSmallRNAseq_Hywi	[14]
191	Amu	Acropora muricata	Cnidaria	Yes	SRR13442147	Polyps
192	Amu	Acropora muricata	Cnidaria	Yes	SRR13442146	Polyps
193	Amu	Acropora muricata	Cnidaria	Yes	SRR13442145	Polyps
194	Spi	Stylophora pistillata	Cnidaria	No	SRR13442152	Polyps
195	Spi	Stylophora pistillata	Cnidaria	Yes	SRR13442151	Polyps
196	Spi	Stylophora pistillata	Cnidaria	Yes	SRR13442148	Polyps
197	Spi	Stylophora pistillata	Cnidaria	Yes	SRR1130519	Polyps	[15]
198	Mca	Montipora capricornis	Cnidaria	Yes	SRR13442144	Polyps
199	Mca	Montipora capricornis	Cnidaria	Yes	SRR13442143	Polyps
200	Mca	Montipora capricornis	Cnidaria	Yes	SRR13442142	Polyps
201	Mfo	Montipora foliosa	Cnidaria	Yes	SRR13442141	Polyps
202	Mfo	Montipora foliosa	Cnidaria	Yes	SRR13442150	Polyps
203	Mfo	Montipora foliosa	Cnidaria	Yes	SRR13442149	Polyps
204	Mle	Mnemiopsis leidyi	Cnidaria	No	SRR538486	Sample1	[16]
205	Mle	Mnemiopsis leidyi	Cnidaria	No	SRR538487	Sample2	[16]
206	Apa	Aiptasia pallida	Cnidaria	Yes	SRR2716063	Symbiotic	[17]
207	Apa	Aiptasia pallida	Cnidaria	Yes	SRR2716064	Symbiotic	[17]
208	Apa	Aiptasia pallida	Cnidaria	Yes	SRR2716065	Symbiotic	[17]
209	Apa	Aiptasia pallida	Cnidaria	Yes	SRR2716066	Symbiotic	[17]
210	Apa	Aiptasia pallida	Cnidaria	Yes	SRR2716067	Aposymbiotic	[17]
211	Apa	Aiptasia pallida	Cnidaria	Yes	SRR2716068	Aposymbiotic	[17]
212	Apa	Aiptasia pallida	Cnidaria	Yes	SRR2716069	Aposymbiotic	[17]
213	Apa	Aiptasia pallida	Cnidaria	Yes	SRR2716070	Aposymbiotic	[17]
214	Apa	Aiptasia pallida	Cnidaria	Yes	SRR2716071	Intermediate	[17]
215	Apa	Aiptasia pallida	Cnidaria	Yes	SRR2716072	Intermediate	[17]
216	Apa	Aiptasia pallida	Cnidaria	Yes	SRR2716073	Intermediate	[17]
217	Apa	Aiptasia pallida	Cnidaria	Yes	SRR2716074	Intermediate	[17]
218	Pda	Pocillopora damicornis	Cnidaria	Yes	SRR3740975	Control group
219	Pda	Pocillopora damicornis	Cnidaria	Yes	SRR3741122	Control group
220	Pda	Pocillopora damicornis	Cnidaria	Yes	SRR3741123	Control group
221	Pda	Pocillopora damicornis	Cnidaria	Yes	SRR3741124	Control group
222	Pda	Pocillopora damicornis	Cnidaria	Yes	SRR3741139	Heat group
223	Pda	Pocillopora damicornis	Cnidaria	Yes	SRR3741142	Heat group
224	Pda	Pocillopora damicornis	Cnidaria	Yes	SRR3741144	Heat group
225	Pda	Pocillopora damicornis	Cnidaria	Yes	SRR3741143	Heat group
226	Pda	Pocillopora damicornis	Cnidaria	Yes	SRR3741146	Heat stress and elevated ammonium group
227	Pda	Pocillopora damicornis	Cnidaria	Yes	SRR3741148	Heat stress and elevated ammonium group
228	Pda	Pocillopora damicornis	Cnidaria	Yes	SRR3741145	Heat stress and elevated ammonium group
229	Pda	Pocillopora damicornis	Cnidaria	Yes	SRR3741147	Heat stress and elevated ammonium group
230	Sma	Sanderia malayensis	Cnidaria	Yes	SRR8181852	Tentacles	[18]
231	Sma	Sanderia malayensis	Cnidaria	Yes	SRR8181853	Rhopalia	[18]
232	Sma	Sanderia malayensis	Cnidaria	Yes	SRR8181854	Oral_arms	[18]
233	Sma	Sanderia malayensis	Cnidaria	Yes	SRR8181855	Gonads	[18]
234	Sma	Rhopilema esculentum	Cnidaria	Yes	SRR8195102	Appendages (ea)	[18]
235	Sma	Rhopilema esculentum	Cnidaria	Yes	SRR9590813	Appendages (ea2)	[18]
236	Sma	Rhopilema esculentum	Cnidaria	Yes	SRR8195101	Gonads (eg)	[18]
237	Sma	Rhopilema esculentum	Cnidaria	Yes	SRR9590812	Gonads (eg2)	[18]
238	Sma	Rhopilema esculentum	Cnidaria	Yes	SRR8195100	Rhopalia (eb)	[18]
239	Sma	Rhopilema esculentum	Cnidaria	Yes	SRR9590811	Rhopalia (eb2)	[18]
240	Sma	Aurelia aurita	Cnidaria	No	SRR9657804	Appendages	[18]
241	Sma	Aurelia aurita	Cnidaria	No	SRR9657805	Rhopalia	[18]
242	Sma	Aurelia aurita	Cnidaria	No	SRR9657806	Gonads	[18]
243	Nve	Nematostella vectensis	Cnidaria	Yes	SRR039728	Unfertilized Egg	[19]
244	Nve	Nematostella vectensis	Cnidaria	Yes	SRR039729	Blastula	[19]
245	Nve	Nematostella vectensis	Cnidaria	Yes	SRR039757	Gastrula	[19]
246	Nve	Nematostella vectensis	Cnidaria	Yes	SRR039732	Early Planula	[19]
247	Nve	Nematostella vectensis	Cnidaria	Yes	SRR039761	Late Planula	[19]
248	Nve	Nematostella vectensis	Cnidaria	Yes	SRR039763	Metamorphozing	[19]
249	Nve	Nematostella vectensis	Cnidaria	Yes	SRR039765	Primary Polyp	[19]
250	Nve	Nematostella vectensis	Cnidaria	Yes	SRR039732	Adult Female	[19]
251	Nve	Nematostella vectensis	Cnidaria	Yes	SRR039755	Adult Male	[19]
252	Nve	Nematostella vectensis	Cnidaria	Yes	SRR039727	Unfertilized Egg	[19]
253	Nve	Nematostella vectensis	Cnidaria	Yes	SRR039726	Blastula	[19]
254	Nve	Nematostella vectensis	Cnidaria	Yes	SRR039756	Gastrula	[19]
255	Nve	Nematostella vectensis	Cnidaria	Yes	SRR039760	Early Planula	[19]
256	Nve	Nematostella vectensis	Cnidaria	Yes	SRR039758	Late Planula	[19]
257	Nve	Nematostella vectensis	Cnidaria	Yes	SRR039762	Metamorphozing	[19]
258	Nve	Nematostella vectensis	Cnidaria	Yes	SRR039764	Primary Polyp	[19]
259	Nve	Nematostella vectensis	Cnidaria	Yes	SRR039731	Adult Female	[19]
260	Nve	Nematostella vectensis	Cnidaria	Yes	SRR039754	Adult Male	[19]
261	Aeq	Actinia equina	Cnidaria	Yes	SRR7507859	sodium periodate oxidised small RNAseq Anemone BOral disc\, tentacle\, outer wall of upper column	[2]
262	Aeq	Actinia equina	Cnidaria	Yes	SRR7507865	small RNAseq Anemone AOral disc\, tentacle\, outer wall of upper column	[2]
263	Aeq	Actinia equina	Cnidaria	Yes	SRR7507860	small RNAseq Anemone BOral disc\, tentacle\, outer wall of upper column	[2]
264	Aeq	Actinia equina	Cnidaria	Yes	SRR7507864	Polyphosphatase small RNAseq Anemone AOral disc\, tentacle\, outer wall of upper column	[2]
265	Aeq	Actinia equina	Cnidaria	No	SRR7507868	sodium periodate oxidised small RNAseq Starfish BOral disc\, tentacle\, outer wall of upper column	[2]
266	Aja	Apostichopus japonicus	Echinodermata	Yes	SRR1027674	Respiratory tree tissue of non-aestivation	[20]
267	Aja	Apostichopus japonicus	Echinodermata	Yes	SRR1027675	Respiratory tree tissue of deep-aestivation	[20]
268	Aja	Apostichopus japonicus	Echinodermata	Yes	SRR1502192	tubefoot	[21]
269	Aja	Apostichopus japonicus	Echinodermata	Yes	SRR10339173	tube feet from Wendeng population	[22]
270	Aja	Apostichopus japonicus	Echinodermata	Yes	SRR10339174	tube feet from Anyuan No. 1	[22]
271	Aja	Apostichopus japonicus	Echinodermata	Yes	SRR1805491	Longitudinal Muscle	[23]
272	Aja	Apostichopus japonicus	Echinodermata	Yes	SRR1805480	Respiratory Tree	[23]
273	Aja	Apostichopus japonicus	Echinodermata	Yes	SRR2012319	health body wall/////length=36	[24]
274	Aja	Apostichopus japonicus	Echinodermata	Yes	SRR2010219	health intestine	[24]
275	Aja	Apostichopus japonicus	Echinodermata	Yes	SRR2012383	health respiratory tree	[24]
276	Aja	Apostichopus japonicus	Echinodermata	Yes	SRR2012397	health coelomocytes	[24]
277	Aja	Apostichopus japonicus	Echinodermata	Yes	SRR2034609	diseased body wall	[24]
278	Aja	Apostichopus japonicus	Echinodermata	Yes	SRR2014145	diseased intestine	[24]
279	Aja	Apostichopus japonicus	Echinodermata	Yes	SRR2014150	diseased respiratory tree	[24]
280	Aja	Apostichopus japonicus	Echinodermata	Yes	SRR2014151	diseased coelomocytes	[24]
281	Aja	Apostichopus japonicus	Echinodermata	Yes	SRR7233674	intestine tissues of normal1	[25]
282	Aja	Apostichopus japonicus	Echinodermata	Yes	SRR7233675	intestine tissues of normal2	[25]
283	Aja	Apostichopus japonicus	Echinodermata	Yes	SRR7233676	intestine tissues of normal3	[25]
284	Aja	Apostichopus japonicus	Echinodermata	Yes	SRR7233677	intestine tissues of heat shock 6h	[25]
285	Aja	Apostichopus japonicus	Echinodermata	Yes	SRR7233678	intestine tissues of heat shock 6h	[25]
286	Aja	Apostichopus japonicus	Echinodermata	Yes	SRR7233679	intestine tissues of heat shock 6h	[25]
287	Aja	Apostichopus japonicus	Echinodermata	Yes	SRR7233680	intestine tissues of heat shock 48h	[25]
288	Aja	Apostichopus japonicus	Echinodermata	Yes	SRR7233681	intestine tissues of heat shock 48h	[25]
289	Aja	Apostichopus japonicus	Echinodermata	Yes	SRR7233682	intestine tissues of heat shock 48h	[25]
290	Aja	Apostichopus japonicus	Echinodermata	Yes	SRR11117653	respiratory trees of control	[26]
291	Aja	Apostichopus japonicus	Echinodermata	Yes	SRR11117661	respiratory trees of control	[26]
292	Aja	Apostichopus japonicus	Echinodermata	Yes	SRR11117662	respiratory trees of control	[26]
293	Aja	Apostichopus japonicus	Echinodermata	Yes	SRR11117654	respiratory trees of hypoxic stress	[26]
294	Aja	Apostichopus japonicus	Echinodermata	Yes	SRR11117655	respiratory trees of hypoxic stress	[26]
295	Aja	Apostichopus japonicus	Echinodermata	Yes	SRR11117656	respiratory trees of hypoxic stress	[26]
296	Aja	Apostichopus japonicus	Echinodermata	Yes	SRR11117657	respiratory trees of thermal stress	[26]
297	Aja	Apostichopus japonicus	Echinodermata	Yes	SRR11117658	respiratory trees of thermal stress	[26]
298	Aja	Apostichopus japonicus	Echinodermata	Yes	SRR11117659	respiratory trees of thermal stress	[26]
299	Aja	Apostichopus japonicus	Echinodermata	Yes	SRR11117660	respiratory trees of combined stress of heat and hypoxia	[26]
300	Aja	Apostichopus japonicus	Echinodermata	Yes	SRR11117663	respiratory trees of combined stress of heat and hypoxia	[26]
301	Aja	Apostichopus japonicus	Echinodermata	Yes	SRR11117664	respiratory trees of combined stress of heat and hypoxia	[26]
302	Sin	Strongylocentrotus intermedius	Echinodermata	Yes	SRR6251260	tube foot 1	[27]
303	Sin	Strongylocentrotus intermedius	Echinodermata	Yes	SRR6251258	tube foot 2	[27]
304	Sin	Strongylocentrotus intermedius	Echinodermata	Yes	SRR6251259	tube foot 3	[27]
305	Sin	Strongylocentrotus nudus	Echinodermata	Yes	SRR12919275	larvae of S. nudus of control
306	Sin	Strongylocentrotus nudus	Echinodermata	Yes	SRR12919274	larvae of induced by CO2-driven seawater acidification
307	Aru	Asterias rubens	Echinodermata	Yes	SRR7507867	small RNAseq Starfish A Distal tips of arms including tube feet	[2]
308	Aru	Asterias rubens	Echinodermata	Yes	SRR7507871	small RNAseq Starfish B Distal tips of arms including tube feet	[2]
309	Aru	Asterias rubens	Echinodermata	Yes	SRR7507866	Polyphosphatase small RNAseq Starfish A Distal tips of arms including tube feet	[2]
310	Ama	Archivesica marissinica	Mollusca	Yes	SRR11675930	Gill 3	[28]
311	Ama	Archivesica marissinica	Mollusca	Yes	SRR11675931	Foot 3	[28]
312	Ama	Archivesica marissinica	Mollusca	Yes	SRR11675932	Gill 2	[28]
313	Ama	Archivesica marissinica	Mollusca	Yes	SRR11675933	Foot 2	[28]
314	Ama	Archivesica marissinica	Mollusca	Yes	SRR11675934	Gill 1	[28]
315	Ama	Archivesica marissinica	Mollusca	Yes	SRR11675935	Foot 1	[28]
316	Bar	Babylonia areolata	Mollusca	No	SRR9850001	BLANK
317	Bar	Babylonia areolata	Mollusca	No	SRR9850005	LPS-4h
318	Bar	Babylonia areolata	Mollusca	No	SRR9850006	LPS-8h
319	Bgl	Biomphalaria glabrata	Mollusca	Yes	SRR10708245	Mollusk without shell	[29]
320	Bgl	Biomphalaria glabrata	Mollusca	Yes	SRR10708244	Mollusk with shell (complete)	[29]
321	Bsi	Bradybaena similaris	Mollusca	No	SRR6981556
322	Cfa	Azumapecten farreri	Mollusca	No	SRR3110859	exosomes miRNA stimulated by invading microbes
323	Cfl	Corbicula fluminea	Mollusca	No	SRR2976612	mixed samples of whole body from a male and a female clam tissues contain gonad,foot,gills	[30]
324	Cgi	Crassostrea gigas	Mollusca	Yes	SRR317134	outer mantle	[31]
325	Cgi	Crassostrea gigas	Mollusca	Yes	SRR317135	inner mantle	[31]
326	Cgi	Crassostrea gigas	Mollusca	Yes	SRR317136	Digestive gland	[31]
327	Cgi	Crassostrea gigas	Mollusca	Yes	SRR317137	Gill	[31]
328	Cgi	Crassostrea gigas	Mollusca	Yes	SRR317138	Adductor muscle	[31]
329	Cgi	Crassostrea gigas	Mollusca	Yes	SRR317139	Hemolymph	[31]
330	Cgi	Crassostrea gigas	Mollusca	Yes	SRR317140	Labial palps	[31]
331	Cgi	Crassostrea gigas	Mollusca	Yes	SRR317141	Female gonad	[31]
332	Cgi	Crassostrea gigas	Mollusca	Yes	SRR317144	Remainder	[31]
333	Cgi	Crassostrea gigas	Mollusca	Yes	SRR317145	female gonad	[31]
334	Cgi	Crassostrea gigas	Mollusca	Yes	SRR317146	male gonad	[31]
335	Cgi	Crassostrea gigas	Mollusca	Yes	SRR317147	Eggs from the F1 progeny of "G3" family	[31]
336	Cgi	Crassostrea gigas	Mollusca	Yes	SRR317142	mass of larvae at the early developmental stages	[31]
337	Cgi	Crassostrea gigas	Mollusca	Yes	SRR317143	mass of larvae at the later developmental stage	[31]
338	Cgi	Crassostrea gigas	Mollusca	Yes	SRR317148	Blastula	[31]
339	Cgi	Crassostrea gigas	Mollusca	Yes	SRR317149	Trochophore	[31]
340	Cgi	Crassostrea gigas	Mollusca	Yes	SRR317150	D-shape	[31]
341	Cgi	Crassostrea gigas	Mollusca	Yes	SRR317151	Umbo	[31]
342	Cgi	Crassostrea gigas	Mollusca	Yes	SRR317152	Pediveliger	[31]
343	Cgi	Crassostrea gigas	Mollusca	Yes	SRR317153	Spat	[31]
344	Cgi	Crassostrea gigas	Mollusca	Yes	SRR317154	Juvenile	[31]
345	Cgi	Crassostrea gigas	Mollusca	Yes	SRR6489633	female gonad (1)	[32]
346	Cgi	Crassostrea gigas	Mollusca	Yes	SRR6489634	female gonad (2)	[32]
347	Cgi	Crassostrea gigas	Mollusca	Yes	SRR6489635	adductor muscle (1)	[32]
348	Cgi	Crassostrea gigas	Mollusca	Yes	SRR6489636	adductor muscle (1)	[32]
349	Cgi	Crassostrea hongkongensis	Mollusca	Yes	SRR8393213	Ovary	[33]
350	Cgi	Crassostrea hongkongensis	Mollusca	Yes	SRR8393214	Testis	[33]
351	Esc	Euprymna scolopes	Mollusca	No	SRR11637382	hemolymph (collected at 2 AM)
352	Esc	Euprymna scolopes	Mollusca	No	SRR11637383	hemolymph (collected at 4 PM)
353	Hcu	Hyriopsis cumingii	Mollusca	No	SRR8759682	White mussels mantle exosome	[34]
354	Hcu	Hyriopsis cumingii	Mollusca	No	SRR8759683	Purple mussels mantle exosome	[34]
355	Hdi	Haliotis discus hannai	Mollusca	Yes	SRR7894628	Adductor muscle tissues of three larger individual 1	[35]
356	Hdi	Haliotis discus hannai	Mollusca	Yes	SRR7894627	Adductor muscle tissues of three larger individual 2	[35]
357	Hdi	Haliotis discus hannai	Mollusca	Yes	SRR7894630	Adductor muscle tissues of three larger individual 3	[35]
358	Hdi	Haliotis discus hannai	Mollusca	Yes	SRR7894629	Adductor muscle tissues of three smaller individual 1	[35]
359	Hdi	Haliotis discus hannai	Mollusca	Yes	SRR7894632	Adductor muscle tissues of three smaller individual 2	[35]
360	Hdi	Haliotis discus hannai	Mollusca	Yes	SRR7894631	Adductor muscle tissues of three smaller individual 3	[35]
361	Hlu	Helix lucorum	Mollusca	No	SRR6877524	central nervous system small RNAs	[36]
362	Hlu	Helix lucorum	Mollusca	No	SRR6877525	central nervous system small RNAs	[36]
363	Hlu	Helix lucorum	Mollusca	No	SRR6877526	central nervous system small RNAs	[36]
364	Hlu	Helix lucorum	Mollusca	No	SRR6877527	central nervous system small RNAs	[36]
365	Lli	Littorina littorea	Mollusca	No	SRR10837041	hepatopancreas miRNAs littorina_control_4	[37]
366	Lli	Littorina littorea	Mollusca	No	SRR10837042	hepatopancreas miRNAs littorina_control_3	[37]
367	Lli	Littorina littorea	Mollusca	No	SRR10837045	hepatopancreas miRNAs littorina_control_2	[37]
368	Lli	Littorina littorea	Mollusca	No	SRR10837046	hepatopancreas miRNAs littorina_control_1	[37]
369	Lst	Lymnaea stagnalis	Mollusca	Yes	SRR6489411	(foot-) muscle 1	[32]
370	Lst	Lymnaea stagnalis	Mollusca	Yes	SRR6489412	(foot-) muscle 2	[32]
371	Lst	Lymnaea stagnalis	Mollusca	Yes	SRR6489413	Reproductive Tract 1 (ovotestis, oviduct, spermatheca, spermiduct, prostate, uterus, vagina, vas deferens)	[32]
372	Lst	Lymnaea stagnalis	Mollusca	Yes	SRR6489414	Reproductive Tract 2 (ovotestis, oviduct, spermatheca, spermiduct, prostate, uterus, vagina, vas deferens)	[32]
373	Mga	Mytilus galloprovincialis	Mollusca	Yes	SRR7145593	Hemolymph from 50 individual mussels was extracted and pooled, then divided into 6 well plates and stimmulated for 8 hours with different stimmulus.	[38]
374	Mga	Mytilus galloprovincialis	Mollusca	Yes	SRR7145594	Hemolymph from 50 individual mussels was extracted and pooled, then divided into 6 well plates and stimmulated for 8 hours with different stimmulus.	[38]
375	Mga	Mytilus galloprovincialis	Mollusca	Yes	SRR7145595	Hemolymph from 50 individual mussels was extracted and pooled, then divided into 6 well plates and stimmulated for 8 hours with different stimmulus.	[38]
376	Mga	Mytilus galloprovincialis	Mollusca	Yes	SRR7145596	Hemolymph from 50 individual mussels was extracted and pooled, then divided into 6 well plates and stimmulated for 8 hours with different stimmulus.	[38]
377	Mga	Mytilus galloprovincialis	Mollusca	Yes	SRR7145597	Hemolymph from 50 individual mussels was extracted and pooled, then divided into 6 well plates and stimmulated for 8 hours with different stimmulus.	[38]
378	Pfu	Pinctada martensii	Mollusca	Yes	SRR11622661	mantle central	[39]
379	Pfu	Pinctada martensii	Mollusca	Yes	SRR11622662	mantle edge	[39]
380	Pfu	Pinctada fucata	Mollusca	Yes	SRR3310167	hemolymphs of control group	[40]
381	Pfu	Pinctada fucata	Mollusca	Yes	SRR3310168	hemolymphs of bacteria-infected group （Vibrio alginolyticus）	[40]
382	Pfu	Pinctada fucata	Mollusca	Yes	DRR138615	Adductor muscle1	[41]
383	Pfu	Pinctada fucata	Mollusca	Yes	DRR138619	Adductor muscle2	[41]
384	Pfu	Pinctada fucata	Mollusca	Yes	DRR138616	Gill1	[41]
385	Pfu	Pinctada fucata	Mollusca	Yes	DRR138620	Gill2	[41]
386	Pfu	Pinctada fucata	Mollusca	Yes	DRR138617	Gonad1	[41]
387	Pfu	Pinctada fucata	Mollusca	Yes	DRR138621	Gonad2	[41]
388	Pfu	Pinctada fucata	Mollusca	Yes	DRR138614	Mantle1	[41]
389	Pfu	Pinctada fucata	Mollusca	Yes	DRR138618	Mantle2	[41]
390	Rph	Ruditapes philippinarum	Mollusca	Yes	SRR8119921	mantles of Zebra Strip 1 shell color-related miRNAs in manila clam	[42]
391	Rph	Ruditapes philippinarum	Mollusca	Yes	SRR8119922	mantles of Zebra Strip 2 shell color-related miRNAs in manila clam	[42]
392	Rph	Ruditapes philippinarum	Mollusca	Yes	SRR8119923	mantles of White color 1 shell color-related miRNAs in manila clam	[42]
393	Rph	Ruditapes philippinarum	Mollusca	Yes	SRR8119924	mantles of White color 2 shell color-related miRNAs in manila clam	[42]
394	Rph	Ruditapes philippinarum	Mollusca	Yes	SRR8119925	mantles of Orange color 1 shell color-related miRNAs in manila clam	[42]
395	Rph	Ruditapes philippinarum	Mollusca	Yes	SRR8119926	mantles of Orange color 2 shell color-related miRNAs in manila clam	[42]
396	Rve	Rapana venosa	Mollusca	No	SRR5931826	pre-competent larvae	[43]
397	Rve	Rapana venosa	Mollusca	No	SRR5931827	pre-competent larvae	[43]
398	Rve	Rapana venosa	Mollusca	No	SRR5931828	pre-competent larvae	[43]
399	Rve	Rapana venosa	Mollusca	No	SRR5931829	competent larvae	[43]
400	Rve	Rapana venosa	Mollusca	No	SRR5931830	competent larvae	[43]
401	Rve	Rapana venosa	Mollusca	No	SRR5931831	competent larvae	[43]
402	Rve	Rapana venosa	Mollusca	No	SRR5931832	post larvae	[43]
403	Rve	Rapana venosa	Mollusca	No	SRR5931833	post larvae	[43]
404	Rve	Rapana venosa	Mollusca	No	SRR5931834	post larvae	[43]
405	Sbr	Scapharca broughtonii	Mollusca	Yes	SRR12807621	haemocyte samples were collected at different time points after experimental infection, negative 1	[44]
406	Sbr	Scapharca broughtonii	Mollusca	Yes	SRR12807620	haemocyte samples were collected at different time points after experimental infection, negative 2	[44]
407	Sbr	Scapharca broughtonii	Mollusca	Yes	SRR12807609	haemocyte samples were collected at different time points after experimental infection, negative 3	[44]
408	Sja	Sepiella japonica	Mollusca	Yes	SRR9222615	31 days growing larvae.	[45]
409	Sja	Sepiella japonica	Mollusca	Yes	SRR9222616	31 days growing larvae.	[45]
410	Sja	Sepiella japonica	Mollusca	Yes	SRR9222617	after hatching 12-13 days.	[45]
411	Sja	Sepiella japonica	Mollusca	Yes	SRR9222618	after hatching 12-13 days.	[45]
412	Sja	Sepiella japonica	Mollusca	Yes	SRR9222619	31 days growing larvae.	[45]
413	Sja	Sepiella japonica	Mollusca	Yes	SRR9222620	after hatching 30 days.	[45]
414	Sja	Sepiella japonica	Mollusca	Yes	SRR9222621	after hatching 14-28 days.	[45]
415	Sja	Sepiella japonica	Mollusca	Yes	SRR9222622	after hatching 14-28 days.	[45]
416	Sja	Sepiella japonica	Mollusca	Yes	SRR9222623	after hatching 30 days.	[45]
417	Tgr	Tegillarca granosa	Mollusca	Yes	SRR1146538	Haemocytes of control group	[46]
418	Tgr	Tegillarca granosa	Mollusca	Yes	-	Haemocytes of heavy metal treatment group	[46]
419	Nla	Nucella lapillus	Mollusca	No	SRR7507872	small RNAseq Whelk AAnterior head and anterior foot	[2]
420	Nla	Nucella lapillus	Mollusca	No	SRR7507874	sodium periodate oxidised small RNAseq Whelk BAnterior head and anterior foot	[2]
421	Nla	Nucella lapillus	Mollusca	No	SRR7507876	small RNAseq Whelk BAnterior head and anterior foot	[2]
422	Nla	Nucella lapillus	Mollusca	No	SRR7507857	sodium periodate oxidised small RNAseq Sponge BAnterior head and anterior foot	[2]
423	Nla	Nucella lapillus	Mollusca	No	SRR7507862	small RNAseq Sponge BAnterior head and anterior foot	[2]
424	Nla	Nucella lapillus	Mollusca	No	SRR7507873	Polyphosphatase small RNAseq Whelk AAnterior head and anterior foot	[2]
425	Pmo	Penaeus monodon	Crustacea	Yes	SRR6784812	undeveloped ovary	[47]
426	Pmo	Penaeus monodon	Crustacea	Yes	SRR6784813	developed ovary	[47]
427	Pmo	Penaeus monodon	Crustacea	No	SRR11805648	HC1_gill_miRNA	[48]
428	Pmo	Penaeus monodon	Crustacea	No	SRR11805656	LC3_gill_miRNA	[48]
429	Pmo	Penaeus monodon	Crustacea	No	SRR11805657	LC2_gill_miRNA	[48]
430	Pmo	Penaeus monodon	Crustacea	No	SRR11805658	LC1_gill_miRNA	[48]
431	Pmo	Penaeus monodon	Crustacea	No	SRR11805659	MC3_gill_miRNA	[48]
432	Pmo	Penaeus monodon	Crustacea	No	SRR11805660	MC2_gill_miRNA	[48]
433	Pmo	Penaeus monodon	Crustacea	No	SRR11805661	MC1_gill_miRNA	[48]
434	Pmo	Penaeus monodon	Crustacea	No	SRR11805662	HC3_gill_miRNA	[48]
435	Pmo	Penaeus monodon	Crustacea	No	SRR11805663	HC2_gill_miRNA	[48]
436	Pmo	Penaeus monodon	Crustacea	No	SRR10699530	Pleopod tissues of WSSV-resistant shrimp
437	Pmo	Penaeus monodon	Crustacea	No	SRR10699531	Pleopod tissues of WSSV-susceptible shrimp
438	Ptr	Portunus trituberculatus	Crustacea	Yes	SRR4413193	Ovary tissue	[49]
439	Ptr	Portunus trituberculatus	Crustacea	Yes	SRR4413194	Testis tissue	[49]
440	Spa	Scylla paramamosain	Crustacea	No	SRR10874163	Exosome	[50]
441	Spa	Scylla paramamosain	Crustacea	No	SRR10874162	Exosome	[50]
442	Spa	Scylla paramamosain	Crustacea	No	SRR10874161	Exosome	[50]
443	Spa	Scylla paramamosain	Crustacea	No	SRR10874160	Exosome	[50]
444	Spa	Scylla paramamosain	Crustacea	No	SRR10874159	Exosome	[50]
445	Spa	Scylla paramamosain	Crustacea	No	SRR10874158	Exosome	[50]
446	Spa	Scylla paramamosain	Crustacea	No	SRR10807911	Hemocytes	[51]
447	Spa	Scylla paramamosain	Crustacea	No	SRR10807912	Hemocytes	[51]
448	Spa	Scylla paramamosain	Crustacea	No	SRR6219729	Testis1	[52]
449	Spa	Scylla paramamosain	Crustacea	No	SRR6219790	Testis2	[52]
450	Spa	Scylla paramamosain	Crustacea	No	SRR6219809	Testis3	[52]
451	Spa	Scylla paramamosain	Crustacea	Yes	SRR6219822	Ovary1	[52]
452	Spa	Scylla paramamosain	Crustacea	Yes	SRR6219825	Ovary2	[52]
453	Spa	Scylla paramamosain	Crustacea	Yes	SRR6219827	Ovary3	[52]
454	Dme	Drosophila melanogaster	Arthropoda	Yes	SRR5593238	Female germline	[53]
455	Dme	Drosophila melanogaster	Arthropoda	No	SRR5593239	Female thorax	[53]
456	Dme	Drosophila melanogaster	Arthropoda	Yes	SRR1593702	unfertilized egg 0-2h	[54]
457	Dme	Drosophila melanogaster	Arthropoda	Yes	SRR1593703	unfertilized egg 0-2h	[54]
458	Dme	Drosophila melanogaster	Arthropoda	Yes	SRR1593722	unfertilized egg 0-3h	[54]
459	Dme	Drosophila melanogaster	Arthropoda	Yes	SRR1593704	embryo 0-15m	[54]
460	Dme	Drosophila melanogaster	Arthropoda	Yes	SRR1593705	embryo 15-30m	[54]
461	Dme	Drosophila melanogaster	Arthropoda	Yes	SRR1593706	embryo 30-45m	[54]
462	Dme	Drosophila melanogaster	Arthropoda	Yes	SRR1593707	embryo 45-60m	[54]
463	Dme	Drosophila melanogaster	Arthropoda	Yes	SRR1593708	embryo 60m-1h30m	[54]
464	Dme	Drosophila melanogaster	Arthropoda	Yes	SRR1593709	embryo 1h30m-2h	[54]
465	Dme	Drosophila melanogaster	Arthropoda	Yes	SRR1593710	embryo 2h-2h30m	[54]
466	Dme	Drosophila melanogaster	Arthropoda	Yes	SRR1593711	embryo 2h30m-3h	[54]
467	Dme	Drosophila melanogaster	Arthropoda	Yes	SRR1593712	embryo 3h-4h	[54]
468	Dme	Drosophila melanogaster	Arthropoda	Yes	SRR989482	Testis Spn+/+	[55]
469	Dme	Drosophila melanogaster	Arthropoda	Yes	SRR989483	Testis Spn-/-	[55]
470	Dme	Drosophila melanogaster	Arthropoda	Yes	SRR5687219	Testis	[56]
471	Dme	Drosophila melanogaster	Arthropoda	Yes	SRR5687217	Ovary	[56]
472	Dvi	Drosophila virilis	Arthropoda	Yes	SRR5461110	male body abdomen and thorax	[57]
473	Dvi	Drosophila virilis	Arthropoda	No	SRR5461111	head	[57]
474	Dvi	Drosophila virilis	Arthropoda	Yes	SRR5461112	whole embryo	[57]
475	Dvi	Drosophila virilis	Arthropoda	Yes	SRR5461113	male body abdomen and thorax	[57]
476	Dvi	Drosophila virilis	Arthropoda	No	SRR5461114	head	[57]
477	Dvi	Drosophila virilis	Arthropoda	No	SRR5461115	female body abdomen and thorax	[57]
478	Dvi	Drosophila virilis	Arthropoda	Yes	SRR5461116	whole embryo	[57]
479	Dvi	Drosophila virilis	Arthropoda	No	SRR5960790	female thorax	[53]
480	Dvi	Drosophila virilis	Arthropoda	No	SRR5960789	female thorax oxidation-treated	[53]
481	Dvi	Drosophila virilis	Arthropoda	Yes	SRR5960792	female germline	[53]
482	Dvi	Drosophila virilis	Arthropoda	Yes	SRR5960791	female germline oxidation-treated	[53]
483	Dvi	Drosophila virilis	Arthropoda	Yes	SRR6391749	ovary	[58]
484	Dvi	Drosophila virilis	Arthropoda	Yes	SRR6391747	ovary	[58]
485	Dvi	Drosophila virilis	Arthropoda	Yes	SRR6391746	ovary	[58]
486	Dvi	Drosophila virilis	Arthropoda	Yes	SRR6391745	ovary	[58]
487	Dvi	Drosophila virilis	Arthropoda	Yes	SRR2096014	ovary	[59]
488	Dvi	Drosophila virilis	Arthropoda	Yes	SRR2096013	ovary	[59]
489	Dvi	Drosophila virilis	Arthropoda	Yes	SRR1617566	ovary	[60]
490	Dwi	Drosophila willistoni	Arthropoda	No	SRR5461117	male abdomen and thorax	[57]
491	Dwi	Drosophila willistoni	Arthropoda	Yes	SRR5461118	whole embryo	[57]
492	Dwi	Drosophila willistoni	Arthropoda	No	SRR5461120	head	[57]
493	Dwi	Drosophila willistoni	Arthropoda	No	SRR5461121	female abdomen and thorax	[57]
494	Dsi	Drosophila simulans	Arthropoda	No	SRR5461105	head	[57]
495	Dsi	Drosophila simulans	Arthropoda	Yes	SRR5461106	whole embryo	[57]
496	Dsi	Drosophila simulans	Arthropoda	No	SRR5461107	female abdomen and thorax	[57]
497	Dsi	Drosophila simulans	Arthropoda	No	DRR018570	3rd instar female larvae of D. simulans
498	Dsi	Drosophila simulans	Arthropoda	No	DRR018571	3rd instar male larvae of D. simulans
499	Dsi	Drosophila simulans	Arthropoda	No	DRR018572	Female pupae of D. simulans
500	Dsi	Drosophila simulans	Arthropoda	No	DRR018573	Male pupae of D. simulans
501	Dsi	Drosophila simulans	Arthropoda	Yes	DRR018574	Female adults of D. simulans
502	Dsi	Drosophila simulans	Arthropoda	No	DRR018575	Male adults of D. simulans
503	Dsi	Drosophila simulans	Arthropoda	No	SRR1205790	male body	[61]
504	Dsi	Drosophila simulans	Arthropoda	No	SRR1275483	male white prepupae	[62]
505	Dsi	Drosophila simulans	Arthropoda	No	SRR1275485	male white prepupae	[62]
506	Dsi	Drosophila simulans	Arthropoda	No	SRR1275487	male late third instar larvae	[62]
507	Dsi	Drosophila simulans	Arthropoda	Yes	SRR9659230	Hin17 ovary	[63]
508	Dsi	Drosophila simulans	Arthropoda	Yes	SRR9659223	Hin17 ovary	[63]
509	Dsi	Drosophila simulans	Arthropoda	Yes	SRR9659231	Lps3 ovary	[63]
510	Dsi	Drosophila simulans	Arthropoda	Yes	SRR9659218	Lps3 ovary	[63]
511	Dsi	Drosophila simulans	Arthropoda	Yes	SRR9659232	Lps5 ovary	[63]
512	Dsi	Drosophila simulans	Arthropoda	Yes	SRR9659219	Lps5 ovary	[63]
513	Dsi	Drosophila simulans	Arthropoda	Yes	SRR9659233	Lps6 ovary	[63]
514	Dsi	Drosophila simulans	Arthropoda	Yes	SRR9659200	Lps6 ovary	[63]
515	Dse	Drosophila sechellia	Arthropoda	No	SRR5461104	female abdomen and thorax	[57]
516	Dse	Drosophila sechellia	Arthropoda	Yes	SRR5461102	head	[57]
517	Dse	Drosophila sechellia	Arthropoda	Yes	SRR5461103	whole embryo	[57]
518	Dse	Drosophila sechellia	Arthropoda	No	SRR1205791	male white prepupae	[61]
519	Dps	Drosophila pseudoobscura	Arthropoda	No	SRR5461098	male abdomen and thorax	[57]
520	Dps	Drosophila pseudoobscura	Arthropoda	Yes	SRR5461099	female abdomen and thorax	[57]
521	Dps	Drosophila pseudoobscura	Arthropoda	No	SRR5461100	whole embryo	[57]
522	Dps	Drosophila pseudoobscura	Arthropoda	No	SRR5461101	head	[57]
523	Dpe	Drosophila persimilis	Arthropoda	Yes	SRR5461091	male abdomen and thorax	[57]
524	Dpe	Drosophila persimilis	Arthropoda	No	SRR5461092	whole embryo	[57]
525	Dpe	Drosophila persimilis	Arthropoda	No	SRR5461093	head	[57]
526	Dpe	Drosophila persimilis	Arthropoda	No	SRR5461094	head	[57]
527	Dpe	Drosophila persimilis	Arthropoda	No	SRR5461095	whole embryo	[57]
528	Dpe	Drosophila persimilis	Arthropoda	No	SRR5461096	female abdomen and thorax	[57]
529	Dmo	Drosophila mojavensis	Arthropoda	Yes	SRR5461085	male abdomen and thorax	[57]
530	Dmo	Drosophila mojavensis	Arthropoda	Yes	SRR5461088	whole embryo	[57]
531	Dmo	Drosophila mojavensis	Arthropoda	No	SRR5461086	head	[57]
532	Dmo	Drosophila mojavensis	Arthropoda	No	SRR5461087	head	[57]
533	Dmo	Drosophila mojavensis	Arthropoda	Yes	SRR5461090	whole embryo	[57]
534	Dmo	Drosophila mojavensis	Arthropoda	No	SRR5461089	female abdomen and thorax	[57]
535	Dgr	Drosophila grimshawi	Arthropoda	Yes	SRR5461083	male abdomen and thorax	[57]
536	Dgr	Drosophila grimshawi	Arthropoda	No	SRR5461084	female abdomen and thorax	[57]
537	Der	Drosophila erecta	Arthropoda	No	SRR5461078	head	[57]
538	Der	Drosophila erecta	Arthropoda	No	SRR5461079	whole embryo	[57]
539	Der	Drosophila erecta	Arthropoda	No	SRR5461080	head	[57]
540	Der	Drosophila erecta	Arthropoda	No	SRR5461081	female abdomen and thorax	[57]
541	Der	Drosophila erecta	Arthropoda	No	SRR5461082	whole embryo	[57]
542	Der	Drosophila erecta	Arthropoda	Yes	SRR1617564	Ovary	[60]
543	Der	Drosophila erecta	Arthropoda	No	SRR1205793	Male body	[61]
544	Dan	Drosophila ananassae	Arthropoda	No	SRR5461072	male abdomen and thorax	[57]
545	Dan	Drosophila ananassae	Arthropoda	No	SRR5461073	head	[57]
546	Dan	Drosophila ananassae	Arthropoda	No	SRR5461074	head	[57]
547	Dan	Drosophila ananassae	Arthropoda	Yes	SRR5461075	whole embryo	[57]
548	Dan	Drosophila ananassae	Arthropoda	No	SRR5461076	female abdomen and thorax	[57]
549	Dan	Drosophila ananassae	Arthropoda	Yes	SRR5461077	whole embryo	[57]
550	Dya	Drosophila yakuba	Arthropoda	Yes	SRR5461122	whole embryo	[57]
551	Dya	Drosophila yakuba	Arthropoda	No	SRR5461123	head	[57]
552	Dya	Drosophila yakuba	Arthropoda	No	SRR5461124	head	[57]
553	Dya	Drosophila yakuba	Arthropoda	No	SRR5461125	head	[57]
554	Dya	Drosophila yakuba	Arthropoda	No	SRR5461126	female abdomen and thorax	[57]
555	Dya	Drosophila yakuba	Arthropoda	Yes	SRR5461127	whole embryo	[57]
556	Dya	Drosophila yakuba	Arthropoda	Yes	DRR018576	3rd instar female larvae of D. yakuba.
557	Dya	Drosophila yakuba	Arthropoda	No	DRR018577	3rd instar male larvae of D. yakuba.
558	Dya	Drosophila yakuba	Arthropoda	No	DRR018578	Female pupae of D. yakuba.
559	Dya	Drosophila yakuba	Arthropoda	No	DRR018579	Male pupae of D. yakuba.
560	Dya	Drosophila yakuba	Arthropoda	Yes	DRR018580	Female adults of D. yakuba.
561	Dya	Drosophila yakuba	Arthropoda	No	DRR018581	Male adults of D. yakuba.
562	Dya	Drosophila yakuba	Arthropoda	Yes	SRR1617565	ovary	[60]
563	Dya	Drosophila yakuba	Arthropoda	Yes	SRR1205792	male body	[61]
564	Dya	Drosophila yakuba	Arthropoda	No	SRR1275486	male white prepupae	[62]
565	Dya	Drosophila yakuba	Arthropoda	No	SRR1275484	male white prepupae	[62]
566	Dya	Drosophila yakuba	Arthropoda	No	SRR1275488	male late third instar larvae	[62]
567	Mdo	Musca domestica	Arthropoda	Yes	SRR5961489	female germline	[53]
568	Mdo	Musca domestica	Arthropoda	Yes	SRR5961490	female germline oxidation-treated	[53]
569	Mdo	Musca domestica	Arthropoda	Yes	SRR5621291	female thorax	[53]
570	Mdo	Musca domestica	Arthropoda	Yes	SRR5621290	female thorax oxidation-treated	[53]
571	Api	Acyrthosiphon pisum	Arthropoda	Yes	SRR5614369	female germline	[53]
572	Api	Acyrthosiphon pisum	Arthropoda	Yes	SRR5614367	female germline oxidation-treated	[53]
573	Api	Acyrthosiphon pisum	Arthropoda	Yes	SRR5614370	female thorax	[53]
574	Api	Acyrthosiphon pisum	Arthropoda	Yes	SRR5614368	female thorax oxidation-treated	[53]
575	Aae	Aedes aegypti	Arthropoda	Yes	SRR5961505	female thorax	[53]
576	Aae	Aedes aegypti	Arthropoda	Yes	SRR5961503	female thorax oxidation-treated	[53]
577	Aae	Aedes aegypti	Arthropoda	Yes	SRR5961506	female germline	[53]
578	Aae	Aedes aegypti	Arthropoda	Yes	SRR5961504	female germline oxidation-treated	[53]
579	Aae	Aedes aegypti	Arthropoda	Yes	SRR5962559	embryo Aag2_dsFluc_SINV_smallRNA	[64]
580	Aae	Aedes aegypti	Arthropoda	No	SRR5963481	embryo Aag2_dsAgo3_SINV_smallRNA	[64]
581	Aae	Aedes aegypti	Arthropoda	No	SRR5963502	embryo Aag2_dsPiwi4_SINV_smallRNA	[64]
582	Aae	Aedes aegypti	Arthropoda	Yes	SRR950413	head, 18C, non-infected	[65]
583	Aae	Aedes aegypti	Arthropoda	Yes	SRR950414	head, 28C, non-infected	[65]
584	Ame	Apis mellifera	Arthropoda	No	SRR5615344	male germline	[53]
585	Ame	Apis mellifera	Arthropoda	No	SRR5615345	male thorax	[53]
586	Ame	Apis mellifera	Arthropoda	Yes	SRR5615347	female thorax	[53]
587	Ame	Apis mellifera	Arthropoda	Yes	SRR5615351	female thorax oxidation-treated	[53]
588	Ame	Apis mellifera	Arthropoda	Yes	SRR5615346	female germline	[53]
589	Ame	Apis mellifera	Arthropoda	Yes	SRR5615350	female germline oxidation-treated	[53]
590	Ame	Apis mellifera	Arthropoda	No	SRR5615348	male gemline oxidation-treated	[53]
591	Ame	Apis mellifera	Arthropoda	No	SRR5615349	male thorax oxidation-treated	[53]
592	Ame	Apis mellifera	Arthropoda	Yes	SRR5188641	ovary of virgin queen	[66]
593	Ame	Apis mellifera	Arthropoda	Yes	SRR5188642	ovary of virgin queen	[66]
594	Ame	Apis mellifera	Arthropoda	Yes	SRR5188643	ovary of virgin queen	[66]
595	Ame	Apis mellifera	Arthropoda	Yes	SRR5188644	ovary of normal egg-laying queen	[66]
596	Ame	Apis mellifera	Arthropoda	Yes	SRR5188645	ovary of normal egg-laying queen	[66]
597	Ame	Apis mellifera	Arthropoda	Yes	SRR5188646	ovary of normal egg-laying queen	[66]
598	Ame	Apis mellifera	Arthropoda	Yes	SRR5188647	ovary of egg-laying inhibited queen	[66]
599	Ame	Apis mellifera	Arthropoda	Yes	SRR5188648	ovary of egg-laying inhibited queen	[66]
600	Ame	Apis mellifera	Arthropoda	Yes	SRR5188649	ovary of egg-laying inhibited queen	[66]
601	Ame	Apis mellifera	Arthropoda	Yes	SRR5188650	ovary of egg-laying recovered queen	[66]
602	Ame	Apis mellifera	Arthropoda	Yes	SRR5188651	ovary of egg-laying recovered queen	[66]
603	Ame	Apis mellifera	Arthropoda	Yes	SRR5188652	ovary of egg-laying recovered queen	[66]
604	Avu	Armadillidium vulgare	Arthropoda	No	SRR5604254	Female pereon and pleon oxidation-treated	[53]
605	Avu	Armadillidium vulgare	Arthropoda	No	SRR5604255	Male pereon and pleon oxidation-treated	[53]
606	Avu	Armadillidium vulgare	Arthropoda	No	SRR5604256	Male germline	[53]
607	Avu	Armadillidium vulgare	Arthropoda	No	SRR5604257	Male pereon and pleon	[53]
608	Avu	Armadillidium vulgare	Arthropoda	No	SRR5604258	Female germline	[53]
609	Avu	Armadillidium vulgare	Arthropoda	No	SRR5604259	Female pereon and pleon	[53]
610	Bte	Bombus terrestris	Arthropoda	No	SRR5614871	Drone vas deferens	[53]
611	Bte	Bombus terrestris	Arthropoda	No	SRR5614872	Drone testis	[53]
612	Bte	Bombus terrestris	Arthropoda	No	SRR5614873	Reproductively-active worker thorax	[53]
613	Bte	Bombus terrestris	Arthropoda	Yes	SRR5614874	Reproductively-active worker germline	[53]
614	Bte	Bombus terrestris	Arthropoda	No	SRR5614875	Drone vas deferens oxidation-treated	[53]
615	Bte	Bombus terrestris	Arthropoda	No	SRR5614876	Drone testis oxidation-treated	[53]
616	Bte	Bombus terrestris	Arthropoda	Yes	SRR5614877	Reproductively-active worker germline oxidation-treated	[53]
617	Bte	Bombus terrestris	Arthropoda	No	SRR5614878	Drone thorax	[53]
618	Dii	Diabrotica virgifera	Arthropoda	Yes	SRR5616338	Female germline oxidation-treated	[53]
619	Dii	Diabrotica virgifera	Arthropoda	Yes	SRR5616339	Female thorax oxidation-treated	[53]
620	Dii	Diabrotica virgifera	Arthropoda	Yes	SRR5616340	Female germline	[53]
621	Dii	Diabrotica virgifera	Arthropoda	Yes	SRR5616341	Female thorax	[53]
622	Hme	Heliconius melpomene	Arthropoda	Yes	SRR5616877	Female thorax oxidation-treated	[53]
623	Hme	Heliconius melpomene	Arthropoda	Yes	SRR5616878	Male thorax oxidation-treated	[53]
624	Hme	Heliconius melpomene	Arthropoda	Yes	SRR5616879	Female germline	[53]
625	Hme	Heliconius melpomene	Arthropoda	Yes	SRR5616880	Female thorax	[53]
626	Hme	Heliconius melpomene	Arthropoda	Yes	SRR5616881	Male germline	[53]
627	Hme	Heliconius melpomene	Arthropoda	Yes	SRR5616882	Male thorax	[53]
628	Lpo	Limulus polyphemus	Arthropoda	Yes	SRR5602508	Female muscle\heart and liver oxidation-treated	[53]
629	Lpo	Limulus polyphemus	Arthropoda	Yes	SRR5602509	Female germline	[53]
630	Lpo	Limulus polyphemus	Arthropoda	Yes	SRR5602510	Female muscle\ heart and liver	[53]
631	Lpo	Limulus polyphemus	Arthropoda	Yes	SRR5602511	Male germline	[53]
632	Lpo	Limulus polyphemus	Arthropoda	Yes	SRR5602512	Male muscle\ heart and liver	[53]
633	Niv	Nicrophorus vespilloides	Arthropoda	No	SRR5615766	Male thorax	[53]
634	Niv	Nicrophorus vespilloides	Arthropoda	Yes	SRR5615767	Male germline	[53]
635	Niv	Nicrophorus vespilloides	Arthropoda	No	SRR5615768	Female thorax	[53]
636	Niv	Nicrophorus vespilloides	Arthropoda	Yes	SRR5615769	Female germline	[53]
637	Ofa	Oncopeltus fasciatus	Arthropoda	Yes	SRR5614359	Female germline	[53]
638	Ofa	Oncopeltus fasciatus	Arthropoda	Yes	SRR5614360	Female thorax	[53]
639	Ofa	Oncopeltus fasciatus	Arthropoda	Yes	SRR5614361	Female germline oxidation-treated	[53]
640	Ofa	Oncopeltus fasciatus	Arthropoda	Yes	SRR5614362	Female thorax oxidation-treated	[53]
641	Pte	Parasteatoda tepidariorum	Arthropoda	No	SRR5602552	Male germline	[53]
642	Pte	Parasteatoda tepidariorum	Arthropoda	No	SRR5602553	Male mesosoma	[53]
643	Pte	Parasteatoda tepidariorum	Arthropoda	No	SRR5602554	Female germline	[53]
644	Pte	Parasteatoda tepidariorum	Arthropoda	No	SRR5602555	Female mesosoma	[53]
645	Pte	Parasteatoda tepidariorum	Arthropoda	Yes	SRR5602556	Female mesosoma oxidation-treated	[53]
646	Pte	Parasteatoda tepidariorum	Arthropoda	Yes	SRR5602557	Male mesosoma oxidation-treated	[53]
647	Pxy	Plutella xylostella	Arthropoda	Yes	SRR5616370	Female thorax	[53]
648	Pxy	Plutella xylostella	Arthropoda	Yes	SRR5616371	Female germline	[53]
649	Pxy	Plutella xylostella	Arthropoda	Yes	SRR5616372	Female thorax oxidation-treated	[53]
650	Pxy	Plutella xylostella	Arthropoda	Yes	SRR5616373	Female germline oxidation-treated	[53]
651	Stm	Strigamia maritima	Arthropoda	Yes	SRR5602676	Fat body	[53]
652	Stm	Strigamia maritima	Arthropoda	Yes	SRR5602677	Nerve chord	[53]
653	Stm	Strigamia maritima	Arthropoda	Yes	SRR5602678	Fat body oxidation-treated	[53]
654	Tca	Tribolium castaneum	Arthropoda	Yes	SRR5615774	Female thorax oxidation-treated	[53]
655	Tca	Tribolium castaneum	Arthropoda	Yes	SRR5615775	Female germline oxidation-treated	[53]
656	Tca	Tribolium castaneum	Arthropoda	Yes	SRR5615776	Female thorax	[53]
657	Tca	Tribolium castaneum	Arthropoda	Yes	SRR5615777	Female germline	[53]
658	Tni	Trichoplusia ni	Arthropoda	Yes	SRR5618753	Male germline oxidation-treated	[53]
659	Tni	Trichoplusia ni	Arthropoda	Yes	SRR5618754	Male thorax oxidation-treated	[53]
660	Tni	Trichoplusia ni	Arthropoda	Yes	SRR5618755	Female germline oxidation-treated	[53]
661	Tni	Trichoplusia ni	Arthropoda	Yes	SRR5618756	Female thorax oxidation-treated	[53]
662	Tni	Trichoplusia ni	Arthropoda	Yes	SRR5618757	Male germline	[53]
663	Tni	Trichoplusia ni	Arthropoda	Yes	SRR5618758	Male thorax	[53]
664	Tni	Trichoplusia ni	Arthropoda	Yes	SRR5618759	Female germline	[53]
665	Tni	Trichoplusia ni	Arthropoda	Yes	SRR5618760	Female thorax	[53]
666	Csc	Centruroides sculpturatus	Arthropoda	Yes	SRR5958582	Male prosoma oxidation-treated	[53]
667	Csc	Centruroides sculpturatus	Arthropoda	Yes	SRR5958583	Female prosoma oxidation-treated	[53]
668	Csc	Centruroides sculpturatus	Arthropoda	No	SRR5958584	Male prosoma	[53]
669	Csc	Centruroides sculpturatus	Arthropoda	No	SRR5958585	Male germline	[53]
670	Csc	Centruroides sculpturatus	Arthropoda	No	SRR5958586	Female prosoma	[53]
671	Csc	Centruroides sculpturatus	Arthropoda	No	SRR5958587	Female germline	[53]
672	Omy	Oncorhynchus mykiss	Fish	No	SRR1047479	fasted Liver	[67]
673	Omy	Oncorhynchus mykiss	Fish	No	SRR1047481	fasted Muscle	[67]
674	Omy	Oncorhynchus mykiss	Fish	No	SRR1047478	female Brain	[67]
675	Omy	Oncorhynchus mykiss	Fish	No	SRR1047495	female Brain	[67]
676	Omy	Oncorhynchus mykiss	Fish	No	SRR1047480	fed Liver	[67]
677	Omy	Oncorhynchus mykiss	Fish	No	SRR1047482	fed Muscle	[67]
678	Omy	Oncorhynchus mykiss	Fish	No	SRR1047496	female Gills	[67]
679	Omy	Oncorhynchus mykiss	Fish	No	SRR1047498	female Heart	[67]
680	Omy	Oncorhynchus mykiss	Fish	No	SRR1047464	female Head kidney	[67]
681	Omy	Oncorhynchus mykiss	Fish	Yes	SRR1047500	female Intestine	[67]
682	Omy	Oncorhynchus mykiss	Fish	Yes	SRR1047473	female Ovary	[67]
683	Omy	Oncorhynchus mykiss	Fish	Yes	SRR1047476	female Gonad	[67]
684	Omy	Oncorhynchus mykiss	Fish	No	SRR1047499	female Pituitary	[67]
685	Omy	Oncorhynchus mykiss	Fish	No	SRR1047493	female Skin	[67]
686	Omy	Oncorhynchus mykiss	Fish	No	SRR1047501	female Spleen	[67]
687	Omy	Oncorhynchus mykiss	Fish	No	SRR1047492	female Stomach	[67]
688	Omy	Oncorhynchus mykiss	Fish	No	SRR1047491	female Trunk kidney	[67]
689	Omy	Oncorhynchus mykiss	Fish	No	SRR1047487	Gills	[67]
690	Omy	Oncorhynchus mykiss	Fish	No	SRR1047488	Gills 2-8 h post transfer in salt water	[67]
691	Omy	Oncorhynchus mykiss	Fish	No	SRR1047489	Gills 24-48 h post transfer in salt water	[67]
692	Omy	Oncorhynchus mykiss	Fish	No	SRR1047490	Gills 21-42 days post transfer in salt water	[67]
693	Omy	Oncorhynchus mykiss	Fish	No	SRR1047472	Leucocytes白细胞	[67]
694	Omy	Oncorhynchus mykiss	Fish	No	SRR1047474	Leucocytes	[67]
695	Omy	Oncorhynchus mykiss	Fish	No	SRR1047466	Myoblast	[67]
696	Omy	Oncorhynchus mykiss	Fish	No	SRR1047477	male Brain	[67]
697	Omy	Oncorhynchus mykiss	Fish	Yes	SRR1047483	male Spermatogonia	[67]
698	Omy	Oncorhynchus mykiss	Fish	Yes	SRR1047484	male Spermatogonia	[67]
699	Omy	Oncorhynchus mykiss	Fish	Yes	SRR1047485	male Spermatogonia	[67]
700	Omy	Oncorhynchus mykiss	Fish	Yes	SRR1047475	male Gonad 60 days post fertilization	[67]
701	Omy	Oncorhynchus mykiss	Fish	Yes	SRR1047486	male Testis	[67]
702	Omy	Oncorhynchus mykiss	Fish	No	SRR1047467	Myotubes	[67]
703	Omy	Oncorhynchus mykiss	Fish	No	SRR1047469	Muscle	[67]
704	Omy	Oncorhynchus mykiss	Fish	No	SRR1047470	Muscle	[67]
705	Omy	Oncorhynchus mykiss	Fish	No	SRR1047471	Muscle	[67]
706	Omy	Oncorhynchus mykiss	Fish	Yes	SRR1047497	Post-ovulatiry Ovary	[67]
707	Omy	Oncorhynchus mykiss	Fish	Yes	SRR1047494	Unfertilized Egg	[67]
708	Omy	Oncorhynchus mykiss	Fish	No	SRR1047465	Whole embryo 180 degree.days	[67]
709	Omy	Oncorhynchus mykiss	Fish	No	SRR1047468	Whole embryo 38 days post fertilization	[67]
710	Oni	Oreochromis niloticus	Fish	No	SRR5952207	Gastrula segmentation 2dpf	[68]
711	Oni	Oreochromis niloticus	Fish	No	SRR5952208	Gastrula segmentation 3dpf	[68]
712	Oni	Oreochromis niloticus	Fish	No	SRR5952209	Pharyngula 4dpf	[68]
713	Oni	Oreochromis niloticus	Fish	No	SRR5952210	Hatching 5dpf	[68]
714	Oni	Oreochromis niloticus	Fish	No	SRR5952211	Late larva 10dpf	[68]
715	Oni	Oreochromis niloticus	Fish	No	SRR5952216	Adult Brain	[68]
716	Oni	Oreochromis niloticus	Fish	No	SRR5952217	Adult Brain	[68]
717	Oni	Oreochromis niloticus	Fish	No	SRR5952222	Adult Eye	[68]
718	Oni	Oreochromis niloticus	Fish	Yes	SRR5952218	Adult Gonad	[68]
719	Oni	Oreochromis niloticus	Fish	Yes	SRR5952219	Adult Gonad	[68]
720	Oni	Oreochromis niloticus	Fish	No	SRR5952221	Adult Heart	[68]
721	Oni	Oreochromis niloticus	Fish	No	SRR5952220	Adult Liver	[68]
722	Oni	Oreochromis niloticus	Fish	Yes	SRR1046026	Ovary	[69]
723	Oni	Oreochromis niloticus	Fish	No	SRR5952214	Adult Red Muscle	[68]
724	Oni	Oreochromis niloticus	Fish	No	SRR5952215	Adult Red Muscle	[68]
725	Oni	Oreochromis niloticus	Fish	Yes	SRR1046027	Testis	[69]
726	Oni	Oreochromis niloticus	Fish	No	SRR5952212	Adult White Muscle	[68]
727	Oni	Oreochromis niloticus	Fish	No	SRR5952213	Adult White Muscle	[68]
728	Tfu	Tachysurus fulvidraco	Fish	Yes	SRR1154617	XX ovary	[70]
729	Tfu	Tachysurus fulvidraco	Fish	Yes	SRR1154615	XY testis	[70]
730	Tfu	Tachysurus fulvidraco	Fish	Yes	SRR1154616	YY testis	[70]
731	Tfu	Pelteobagrus vachelli	Fish	No	SRR2969524	Liver of control fish	[71]
732	Tfu	Pelteobagrus vachelli	Fish	No	SRR2969525	Liver of control fish	[71]
733	Tfu	Pelteobagrus vachelli	Fish	No	SRR2969526	Liver of control fish	[71]
734	Tfu	Pelteobagrus vachelli	Fish	No	SRR2969527	Liver of hypoxia stress	[71]
735	Tfu	Pelteobagrus vachelli	Fish	No	SRR2969528	Liver of hypoxia stress	[71]
736	Tfu	Pelteobagrus vachelli	Fish	No	SRR2969529	Liver of hypoxia stress	[71]
737	Ome	Oryzias melastigma	Fish	Yes	SRR1284282	Testis	[72]
738	Ome	Oryzias melastigma	Fish	Yes	SRR1284281	Ovary	[72]
739	Ome	Oryzias melastigma	Fish	No	SRR1284280	Male liver	[72]
740	Ome	Oryzias melastigma	Fish	No	SRR1284278	Male brain	[72]
741	Ome	Oryzias melastigma	Fish	No	SRR1284279	Female liver	[72]
742	Ome	Oryzias melastigma	Fish	No	SRR1284277	Female brain	[72]
743	Tru	Takifugu rubripes	Fish	No	SRR1777546	Fast muscle	[73]
744	Tru	Takifugu rubripes	Fish	No	SRR1777547	Fast muscle	[73]
745	Tru	Takifugu rubripes	Fish	No	SRR1777548	Intestine	[73]
746	Tru	Takifugu rubripes	Fish	No	SRR1777549	Intestine	[73]
747	Tru	Takifugu rubripes	Fish	No	SRR1777550	Eye	[73]
748	Tru	Takifugu rubripes	Fish	No	SRR1777551	Eye	[73]
749	Tru	Takifugu rubripes	Fish	No	SRR1777552	Brain	[73]
750	Tru	Takifugu rubripes	Fish	No	SRR1777553	Brain	[73]
751	Tru	Takifugu rubripes	Fish	No	SRR1777554	Heart	[73]
752	Tru	Takifugu rubripes	Fish	No	SRR1777555	Heart	[73]
753	Tru	Takifugu rubripes	Fish	No	SRR1777556	Liver	[73]
754	Tru	Takifugu rubripes	Fish	No	SRR1777557	Liver	[73]
755	Tru	Takifugu rubripes	Fish	No	SRR1777558	Slow muscle	[73]
756	Tru	Takifugu rubripes	Fish	No	SRR1777559	Slow muscle	[73]
757	Tru	Takifugu rubripes	Fish	Yes	SRR1777560	Ovary	[73]
758	Tru	Takifugu rubripes	Fish	Yes	SRR1777561	Ovary	[73]
759	Tru	Takifugu rubripes	Fish	Yes	SRR1777562	Testis	[73]
760	Tru	Takifugu rubripes	Fish	Yes	SRR1777563	Testis	[73]
761	Gac	Gasterosteus aculeatus	Fish	No	SRR7696621	Brain	[74]
762	Gac	Gasterosteus aculeatus	Fish	No	SRR7696620	Brain	[74]
763	Gac	Gasterosteus aculeatus	Fish	No	SRR7696619	Brain	[74]
764	Gac	Gasterosteus aculeatus	Fish	No	SRR7696626	Brain	[74]
765	Gac	Gasterosteus aculeatus	Fish	No	SRR7696634	Heart	[74]
766	Gac	Gasterosteus aculeatus	Fish	No	SRR7696624	Heart	[74]
767	Gac	Gasterosteus aculeatus	Fish	No	SRR7696633	Heart	[74]
768	Gac	Gasterosteus aculeatus	Fish	No	SRR7696622	Heart	[74]
769	Gac	Gasterosteus aculeatus	Fish	Yes	SRR7696625	Ovary	[74]
770	Gac	Gasterosteus aculeatus	Fish	Yes	SRR7696628	Ovary	[74]
771	Gac	Gasterosteus aculeatus	Fish	Yes	SRR7696623	Ovary	[74]
772	Gac	Gasterosteus aculeatus	Fish	Yes	SRR7696627	Ovary	[74]
773	Gac	Gasterosteus aculeatus	Fish	Yes	SRR7696630	Testis	[74]
774	Gac	Gasterosteus aculeatus	Fish	Yes	SRR7696632	Testis	[74]
775	Gac	Gasterosteus aculeatus	Fish	Yes	SRR7696629	Testis	[74]
776	Gac	Gasterosteus aculeatus	Fish	Yes	SRR7696631	Testis	[74]
777	Gac	Gasterosteus aculeatus	Fish	No	SRR6361272	Gill	[75]
778	Gac	Gasterosteus aculeatus	Fish	No	SRR6361273	Gill	[75]
779	Gac	Gasterosteus aculeatus	Fish	No	SRR6361274	Gill	[75]
780	Gac	Gasterosteus aculeatus	Fish	No	SRR6361275	Gill	[75]
781	Mal	Monopterus albus	Fish	No	SRR3593164	female of brain, liver, and gonad	[76]
782	Mal	Monopterus albus	Fish	Yes	SRR3593165	intersex of brain, liver, and gonad	[76]
783	Mal	Monopterus albus	Fish	Yes	SRR3593166	male of brain, liver, and gonad	[76]
784	Mal	Monopterus albus	Fish	No	SRR3598541	female of brain, liver, and gonad	[76]
785	Mal	Monopterus albus	Fish	Yes	SRR3598542	intersex of brain, liver, and gonad	[76]
786	Mal	Monopterus albus	Fish	Yes	SRR3598543	male of brain, liver, and gonad	[76]
787	Mal	Monopterus albus	Fish	Yes	SRR3630968	female of brain, liver, and gonad	[76]
788	Mal	Monopterus albus	Fish	Yes	SRR3630970	male of brain, liver, and gonad	[76]
789	Asc	Acipenser schrenckii	Chondrichthyes	Yes	SRR3180645	Ovary1	[77]
790	Asc	Acipenser schrenckii	Chondrichthyes	Yes	SRR3180649	Ovary2	[77]
791	Asc	Acipenser schrenckii	Chondrichthyes	Yes	SRR3180651	Testis1	[77]
792	Asc	Acipenser schrenckii	Chondrichthyes	Yes	SRR3180713	Testis2	[77]
793	Asc	Acipenser schrenckii	Chondrichthyes	No	SRR1129970	Mix somatic tissues	[78]
794	Cmi	Callorhinchus milii	Chondrichthyes	Yes	SRR12545166	eshark_ovary	[79]
795	Cmi	Callorhinchus milii	Chondrichthyes	No	SRR12545167	eshark_muscle	[79]
796	Cmi	Callorhinchus milii	Chondrichthyes	No	SRR12545168	eshark_liver	[79]
797	Cmi	Callorhinchus milii	Chondrichthyes	No	SRR12545169	eshark_kidney	[79]
798	Cmi	Callorhinchus milii	Chondrichthyes	No	SRR12545170	eshark_intestine	[79]
799	Cmi	Callorhinchus milii	Chondrichthyes	No	SRR12545171	eshark_heart	[79]
800	Cmi	Callorhinchus milii	Chondrichthyes	No	SRR12545172	eshark_gills	[79]
801	Cmi	Callorhinchus milii	Chondrichthyes	No	SRR12545173	eshark_eye	[79]
802	Cmi	Callorhinchus milii	Chondrichthyes	No	SRR12545174	eshark_uterus	[79]
803	Cmi	Callorhinchus milii	Chondrichthyes	Yes	SRR12545175	eshark_testis	[79]
804	Cmi	Callorhinchus milii	Chondrichthyes	No	SRR12545176	eshark_splee	[79]
805	Cmi	Callorhinchus milii	Chondrichthyes	No	SRR12545177	eshark_skin	[79]
806	Cmi	Callorhinchus milii	Chondrichthyes	No	SRR12545178	eshark_rectal_gland	[79]
807	Cmi	Callorhinchus milii	Chondrichthyes	No	SRR12545179	eshark_pancreas	[79]
808	Cmi	Callorhinchus milii	Chondrichthyes	No	SRR12545180	eshark_ovary_uterus	[79]
809	Cmi	Callorhinchus milii	Chondrichthyes	No	SRR12545181	eshark_brain	[79]
810	Cmi	Callorhinchus milii	Chondrichthyes	No	SRR12545182	eshark_blood	[79]
811	Cpl	Chiloscyllium plagiosum	Chondrichthyes	No	SRR2182165	normal liver	[80]
812	Cpl	Chiloscyllium plagiosum	Chondrichthyes	No	SRR2182166	regenerating liver 3h after partial hepatectomy	[81]
813	Cpl	Chiloscyllium plagiosum	Chondrichthyes	No	SRR2182167	regenerating liver 6h after partial hepatectomy	[82]
814	Cpl	Chiloscyllium plagiosum	Chondrichthyes	No	SRR2182168	regenerating liver 12h after partial hepatectomy	[82]
815	Cpl	Chiloscyllium plagiosum	Chondrichthyes	No	SRR2182169	regenerating liver 24h after partial hepatectomy	[82]
816	Hoc	Hemiscyllium ocellatum	Chondrichthyes	No	SRR5289422	Brain of Control 1	[83]
817	Hoc	Hemiscyllium ocellatum	Chondrichthyes	No	SRR5289423	Brain of Control 2	[83]
818	Hoc	Hemiscyllium ocellatum	Chondrichthyes	No	SRR5289424	Brain of Control 3	[83]
819	Hoc	Hemiscyllium ocellatum	Chondrichthyes	No	SRR5289425	Brain of Control 4	[83]
820	Hoc	Hemiscyllium ocellatum	Chondrichthyes	No	SRR5289426	Brain of Anoxia 1	[83]
821	Hoc	Hemiscyllium ocellatum	Chondrichthyes	No	SRR5289427	Brain of Anoxia 2	[83]
822	Hoc	Hemiscyllium ocellatum	Chondrichthyes	No	SRR5289428	Brain of Anoxia 3	[83]
823	Hoc	Hemiscyllium ocellatum	Chondrichthyes	No	SRR5289429	Brain of Anoxia 4	[83]
824	Hoc	Hemiscyllium ocellatum	Chondrichthyes	No	SRR5289421	Brain of Recovery 1	[83]
825	Hoc	Hemiscyllium ocellatum	Chondrichthyes	No	SRR5289430	Brain of Recovery 2	[83]
826	Hoc	Hemiscyllium ocellatum	Chondrichthyes	No	SRR5289431	Brain of Recovery 3	[83]
827	Hoc	Hemiscyllium ocellatum	Chondrichthyes	No	SRR5289432	Brain of Recovery 4	[83]
828	Xtr	Xenopus tropicalis	Amphibian	Yes	SRR1649292	oocyte stage I	[84]
829	Xtr	Xenopus tropicalis	Amphibian	Yes	SRR1649293	oocyte stage II	[84]
830	Xtr	Xenopus tropicalis	Amphibian	Yes	SRR1649294	oocyte stage III	[84]
831	Xtr	Xenopus tropicalis	Amphibian	Yes	SRR1649295	spermatocytes and spermatids	[84]
832	Xtr	Xenopus tropicalis	Amphibian	No	SRR020456	Adult liver	[85]
833	Xtr	Xenopus tropicalis	Amphibian	No	SRR020457	Adult skin	[85]
834	Xtr	Xenopus tropicalis	Amphibian	Yes	SRR020458	oocytes stage I, II	[85]
835	Xtr	Xenopus tropicalis	Amphibian	Yes	SRR020459	oocytes stage III, IV	[85]
836	Xtr	Xenopus tropicalis	Amphibian	Yes	SRR020460	oocytes stage V, VI	[85]
837	Xtr	Xenopus tropicalis	Amphibian	No	SRR1231993	Adult brain	[86]
838	Xtr	Xenopus tropicalis	Amphibian	No	SRR1231994	Adult heart	[86]
839	Xtr	Xenopus tropicalis	Amphibian	Yes	SRR505561	stage 8 Whole embryos	[87]
840	Xtr	Xenopus tropicalis	Amphibian	Yes	SRR505562	stage 10 Whole embryos	[87]
841	Xtr	Xenopus tropicalis	Amphibian	Yes	SRR505563	stage 18 Whole embryos	[87]
842	Xtr	Xenopus tropicalis	Amphibian	Yes	SRR505564	stage 10 Animal Pole of embryo	[87]
843	Xtr	Xenopus tropicalis	Amphibian	Yes	SRR505565	stage 10 Vegetal Pole of embryo	[87]
844	Xtr	Xenopus tropicalis	Amphibian	Yes	SRR285186	Embryo,gastrula, dorsal	[88]
845	Xtr	Xenopus tropicalis	Amphibian	Yes	SRR285187	Embryo, gastrula, ventral	[88]
846	Xla	Xenopus laevis	Amphibian	No	SRR2147026	Egg	[89]
847	Xla	Xenopus laevis	Amphibian	Yes	SRR2147027	whole embryo Stage 7-8	[89]
848	Xla	Xenopus laevis	Amphibian	Yes	SRR2147028	whole embryo Stage 12	[89]
849	Xla	Xenopus laevis	Amphibian	Yes	SRR2147029	whole embryo Stage 8-20	[89]
850	Xla	Xenopus laevis	Amphibian	Yes	SRR2147030	whole embryo Stage 34-36	[89]
851	Xla	Xenopus laevis	Amphibian	No	SRR2147031	whole embryo Stage 56	[89]
852	Xla	Xenopus laevis	Amphibian	No	SRR9320026	dehydration 4 of heart	[90]
853	Xla	Xenopus laevis	Amphibian	No	SRR9320027	dehydration 3 of heart	[90]
854	Xla	Xenopus laevis	Amphibian	No	SRR9320028	dehydration 2 of heart	[90]
855	Xla	Xenopus laevis	Amphibian	No	SRR9320029	dehydration 1 of heart	[90]
856	Xla	Xenopus laevis	Amphibian	No	SRR9320030	control 3 of heart	[90]
857	Xla	Xenopus laevis	Amphibian	No	SRR9320031	control 2 of heart	[90]
858	Xla	Xenopus laevis	Amphibian	No	SRR9320032	control 1 of heart	[90]
859	Xla	Xenopus laevis	Amphibian	No	SRR6467432	Blastula1 Whole embryo Stage 8	[91]
860	Xla	Xenopus laevis	Amphibian	No	SRR6467438	Blastula2 Whole embryo Stage 8	[91]
861	Xla	Xenopus laevis	Amphibian	No	SRR6467439	Blastula3 Whole embryo Stage 8	[91]
862	Xla	Xenopus laevis	Amphibian	No	SRR6467440	Ectoderm1 Animal cap	[91]
863	Xla	Xenopus laevis	Amphibian	No	SRR6467441	Ectoderm2 Animal cap	[91]
864	Xla	Xenopus laevis	Amphibian	No	SRR6467431	Ectoderm3 Animal cap stage 15	[91]
865	Xla	Xenopus laevis	Amphibian	No	SRR6467434	Neural_crest1 Animal cap stage 15	[91]
866	Xla	Xenopus laevis	Amphibian	No	SRR6467435	Neural_crest2 Animal cap stage 15	[91]
867	Xla	Xenopus laevis	Amphibian	No	SRR6467436	Neural_crest3 Animal cap stage 15	[91]
868	Xla	Xenopus laevis	Amphibian	No	SRR6467437	Neural1 Animal cap stage 15	[91]
869	Xla	Xenopus laevis	Amphibian	No	SRR6467430	Neural2 Animal cap stage 15	[91]
870	Xla	Xenopus laevis	Amphibian	No	SRR6467433	Neural3 Animal cap stage 15	[91]
871	Xla	Xenopus laevis	Amphibian	Yes	SRR4423131	Egg
872	Xla	Xenopus laevis	Amphibian	No	SRR4423132	Adult kidney
873	Asi	Alligator sinensis	Reptilia	Yes	SRR12801653	winter ovary Overwinter in warmroom	[92]
874	Asi	Alligator sinensis	Reptilia	Yes?	SRR12801654	summer ovary Overwinter in warmroom	[92]
875	Asi	Alligator sinensis	Reptilia	Yes	SRR12801655	winter ovary Overwinter in wild	[92]
876	Asi	Alligator sinensis	Reptilia	Yes	SRR12801656	summer ovary Overwinter in wild	[92]
877	Asi	Alligator sinensis	Reptilia	Yes	SRR12801657	winter testis Overwinter in warmroom	[92]
878	Asi	Alligator sinensis	Reptilia	Yes	SRR12801658	summer testis Overwinter in warmroom	[92]
879	Asi	Alligator sinensis	Reptilia	Yes	SRR12801659	summer testis Overwinter in wild	[92]
880	Asi	Alligator sinensis	Reptilia	Yes	SRR12798435	winter testis Overwinter in wild	[92]
881	Asi	Alligator sinensis	Reptilia	No	SRR10693494	liver Hibernation period	[93]
882	Asi	Alligator sinensis	Reptilia	No	SRR10693495	liver Hibernation period	[93]
883	Asi	Alligator sinensis	Reptilia	No	SRR10693496	hypothalamus下丘脑Hibernation period	[93]
884	Asi	Alligator sinensis	Reptilia	No	SRR10693497	hypothalamus Hibernation period	[93]
885	Asi	Alligator sinensis	Reptilia	No	SRR10693498	skeletal muscle Active period	[93]
886	Asi	Alligator sinensis	Reptilia	No	SRR10693499	skeletal muscle Active period	[93]
887	Asi	Alligator sinensis	Reptilia	No	SRR10693500	liver Active period	[93]
888	Asi	Alligator sinensis	Reptilia	No	SRR10693501	liver Active period	[93]
889	Asi	Alligator sinensis	Reptilia	No	SRR10693502	skeletal muscle Hibernation period	[93]
890	Asi	Alligator sinensis	Reptilia	No	SRR10693503	skeletal muscle Hibernation period	[93]
891	Asi	Alligator sinensis	Reptilia	No	SRR10693504	hypothalamus Active period	[93]
892	Asi	Alligator sinensis	Reptilia	No	SRR10693505	hypothalamus Active period	[93]
893	Psi	Pelodiscus sinensis	Reptilia	Yes?	SRR11522599	testis	[94]
894	Psi	Pelodiscus sinensis	Reptilia	No	SRR11522600	testis	[94]
895	Psi	Pelodiscus sinensis	Reptilia	No	SRR11522601	testis	[94]
896	Psi	Pelodiscus sinensis	Reptilia	Yes	SRR11522602	ovary	[94]
897	Psi	Pelodiscus sinensis	Reptilia	Yes	SRR11522607	ovary	[94]
898	Psi	Pelodiscus sinensis	Reptilia	Yes	SRR11522608	ovary	[94]
899	Mre	Mauremys reevesii	Reptilia	Yes	SRR9038727	ovary	[95]
900	Mre	Mauremys reevesii	Reptilia	Yes	SRR9038728	testis	[95]
901	Mre	Mauremys reevesii	Reptilia	No	SRR5133429	adrenal-kidney-gonad Incubation at 26	[95]
902	Mre	Mauremys reevesii	Reptilia	No	SRR5133430	adrenal-kidney-gonad Incubation at 29	[95]
903	Mre	Mauremys reevesii	Reptilia	No	SRR5133431	adrenal-kidney-gonad Incubation at 32	[95]
904	Aca	Anolis carolinensis	Reptilia	No	SRR10446726	testis	[96]
905	Aca	Anolis carolinensis	Reptilia	No	SRR1918200	skeletal muscle	[97]
906	Aca	Anolis carolinensis	Reptilia	No	SRR1918201	whole brain	[97]
907	Aca	Anolis carolinensis	Reptilia	No	SRR1917386	25 day regenerating tail tip	[97]
908	Aca	Anolis carolinensis	Reptilia	No	SRR1917390	25 day regenerating tail tip	[97]
909	Aca	Anolis carolinensis	Reptilia	No	SRR1918206	25 day regenerating tail tip	[97]
910	Aca	Anolis carolinensis	Reptilia	No	SRR1918202	25 day regenerating tail base	[97]
911	Aca	Anolis carolinensis	Reptilia	No	SRR1918204	25 day regenerating tail base	[97]
912	Aca	Anolis carolinensis	Reptilia	No	SRR1918205	25 day regenerating tail base	[97]
913	Gga	Gallus gallus	Aves	Yes	SRR1549520	PGCs purified by MACS method Reproductive cells	[98]
914	Gga	Gallus gallus	Aves	Yes	SRR1549521	Dissociated blastoderm cells Pluripotent cells	[98]
915	Gga	Gallus gallus	Aves	Yes	SRR1549522	GSCs purified by MACS method Somatic cells	[98]
916	Gga	Gallus gallus	Aves	No	SRR1549523	Cultured CEFs Somatic cells	[98]
917	Gga	Gallus gallus	Aves	Yes	SRR5460805	fresh fertilized eggs periodate oxidated	[99]
918	Gga	Gallus gallus	Aves	Yes	SRR5460806	fresh fertilized eggs periodate oxidated	[99]
919	Gga	Gallus gallus	Aves	Yes	SRR5460807	E11 embryo gonad periodate oxidated	[99]
920	Gga	Gallus gallus	Aves	Yes	SRR5460808	E11 embryo gonad periodate oxidated	[99]
921	Gga	Gallus gallus	Aves	Yes	SRR5460809	E14 embryo gonad periodate oxidated	[99]
922	Gga	Gallus gallus	Aves	Yes	SRR5460810	E14 embryo gonad periodate oxidated	[99]
923	Gga	Gallus gallus	Aves	Yes	SRR6335156	E7 PGCs periodate oxidated	[99]
924	Gga	Gallus gallus	Aves	Yes	SRR6335157	E7 PGCs periodate oxidated	[99]
925	Gga	Gallus gallus	Aves	Yes	SRR8216297	Control group 35-week-old breeder roosters sperm	[100]
926	Gga	Gallus gallus	Aves	Yes	SRR8216298	0.25mg/kg folate group 35-week-old breeder roosters sperm	[100]
927	Gga	Gallus gallus	Aves	Yes	SRR8216299	1.25mg/kg folate group 35-week-old breeder roosters sperm	[100]
928	Gga	Gallus gallus	Aves	Yes	SRR8216300	2.50mg/kg folate group 35-week-old breeder roosters sperm	[100]
929	Gga	Gallus gallus	Aves	Yes	SRR8216301	5.00mg/kg folate group 35-week-old breeder roosters sperm	[100]
930	Gga	Gallus gallus	Aves	No	SRR8216291	Control group 1-day-old offspring broilers liver	[100]
931	Gga	Gallus gallus	Aves	No	SRR8216292	Control group 1-day-old offspring broilers liver	[100]
932	Gga	Gallus gallus	Aves	No	SRR8216293	Control group 1-day-old offspring broilers liver	[100]
933	Gga	Gallus gallus	Aves	No	SRR8216295	1.25 mg/kg folate group 1-day-old offspring broilers liver	[100]
934	Gga	Gallus gallus	Aves	No	SRR8216296	1.25 mg/kg folate group 1-day-old offspring broilers liver	[100]
935	Gga	Gallus gallus	Aves	No	SRR8216294	1.25 mg/kg folate group 1-day-old offspring broilers liver	[100]
936	Gga	Gallus gallus	Aves	No	SRR8216286	Control group 35-week-old breeder roosters liver	[100]
937	Gga	Gallus gallus	Aves	No	SRR8216287	Control group 35-week-old breeder roosters liver	[100]
938	Gga	Gallus gallus	Aves	No	SRR8216285	Control group 35-week-old breeder roosters liver	[100]
939	Gga	Gallus gallus	Aves	No	SRR8216288	1.25 mg/kg folate group 35-week-old breeder roosters liver	[100]
940	Gga	Gallus gallus	Aves	No	SRR8216289	1.25 mg/kg folate group 35-week-old breeder roosters liver	[100]
941	Gga	Gallus gallus	Aves	No	SRR8216290	1.25 mg/kg folate group 35-week-old breeder roosters liver	[100]
942	Gga	Gallus gallus	Aves	Yes	SRR3277884	testis without dietary Astragalus Polysaccharide supplement	[101]
943	Gga	Gallus gallus	Aves	Yes	SRR3277885	testis without dietary Astragalus Polysaccharide supplement	[101]
944	Gga	Gallus gallus	Aves	Yes	SRR3277886	testis without dietary Astragalus Polysaccharide supplement	[101]
945	Gga	Gallus gallus	Aves	Yes	SRR3277887	testis with dietary Astragalus Polysaccharide supplement	[101]
946	Gga	Gallus gallus	Aves	Yes	SRR3277888	testis with dietary Astragalus Polysaccharide supplement	[101]
947	Gga	Gallus gallus	Aves	Yes	SRR3277889	testis with dietary Astragalus Polysaccharide supplement	[101]
948	Gga	Gallus gallus	Aves	Yes	SRR6467491	testis low sperm motility	[102]
949	Gga	Gallus gallus	Aves	Yes	SRR6467492	testis low sperm motility	[102]
950	Gga	Gallus gallus	Aves	Yes	SRR6467493	testis high sperm motility	[102]
951	Gga	Gallus gallus	Aves	Yes	SRR6467494	testis high sperm motility	[102]
952	Gga	Gallus gallus	Aves	Yes	SRR6483197	Ovary 60 days	[103]
953	Gga	Gallus gallus	Aves	Yes	SRR6483198	Ovary 100 days	[103]
954	Gga	Gallus gallus	Aves	Yes	SRR6483199	Ovary 140 days-not yet laying eggs	[103]
955	Gga	Gallus gallus	Aves	Yes	SRR6483200	Ovary 140 days-just starting to lay eggs	[103]
956	Gga	Gallus gallus	Aves	Yes	SRR6150447	atrophic ovary (AO) of broody chicken (BC)	[104]
957	Gga	Gallus gallus	Aves	Yes	SRR6150538	normal ovary (NO) of egg-laying hens (EH)	[104]
958	Gga	Gallus gallus	Aves	No	SRR5883667	female Brain	[105]
959	Gga	Gallus gallus	Aves	No	SRR5883669	female Brain	[105]
960	Gga	Gallus gallus	Aves	No	SRR5883670	female Brain	[105]
961	Gga	Gallus gallus	Aves	No	SRR5883672	male Brain	[105]
962	Gga	Gallus gallus	Aves	No	SRR5883674	male Brain	[105]
963	Gga	Gallus gallus	Aves	No	SRR5883675	male Brain	[105]
964	Gga	Gallus gallus	Aves	No	SRR5883677	male Brain	[105]
965	Gga	Gallus gallus	Aves	No	SRR5883679	female Heart	[105]
966	Gga	Gallus gallus	Aves	No	SRR5883681	female Heart	[105]
967	Gga	Gallus gallus	Aves	No	SRR5883683	female Heart	[105]
968	Gga	Gallus gallus	Aves	No	SRR5883684	female Heart	[105]
969	Gga	Gallus gallus	Aves	No	SRR5883686	male Heart	[105]
970	Gga	Gallus gallus	Aves	No	SRR5883688	male Heart	[105]
971	Gga	Gallus gallus	Aves	No	SRR5883690	male Heart	[105]
972	Gga	Gallus gallus	Aves	No	SRR5883692	female Liver	[105]
973	Gga	Gallus gallus	Aves	No	SRR5883693	female Liver	[105]
974	Gga	Gallus gallus	Aves	No	SRR5883695	female Liver	[105]
975	Gga	Gallus gallus	Aves	No	SRR5883697	male Liver	[105]
976	Gga	Gallus gallus	Aves	No	SRR5883700	male Liver	[105]
977	Gga	Gallus gallus	Aves	No	SRR5883702	female Ovary	[105]
978	Gga	Gallus gallus	Aves	No	SRR5883703	female Ovary	[105]
979	Gga	Gallus gallus	Aves	No	SRR5883705	male Testis	[105]
980	Gga	Gallus gallus	Aves	No	SRR5883707	male Testis	[105]
981	Gga	Gallus gallus	Aves	No	SRR10303722	skeletal muscle sartorius	[106]
982	Gga	Gallus gallus	Aves	No	SRR10303723	skeletal muscle sartorius	[106]
983	Gga	Gallus gallus	Aves	No	SRR10303724	skeletal muscle sartorius	[106]
984	Gga	Gallus gallus	Aves	No	SRR10303725	skeletal muscle sartorius	[106]
985	Gga	Gallus gallus	Aves	No	SRR10303726	skeletal muscle pectoralis major	[106]
986	Gga	Gallus gallus	Aves	No	SRR10303727	skeletal muscle pectoralis major	[106]
987	Gga	Gallus gallus	Aves	No	SRR10303719	skeletal muscle pectoralis major	[106]
988	Gga	Gallus gallus	Aves	No	SRR10303714	skeletal muscle pectoralis major	[106]
989	Gga	Gallus gallus	Aves	No	SRR5725942	E11 embryo age leg muscle	[107]
990	Gga	Gallus gallus	Aves	No	SRR5725943	E11 embryo age leg muscle	[107]
991	Gga	Gallus gallus	Aves	No	SRR5725944	E11 embryo age leg muscle	[107]
992	Gga	Gallus gallus	Aves	No	SRR5725945	E11 embryo age leg muscle	[107]
993	Gga	Gallus gallus	Aves	No	SRR5725946	E16 embryo age leg muscle	[107]
994	Gga	Gallus gallus	Aves	No	SRR5725947	E16 embryo age leg muscle	[107]
995	Gga	Gallus gallus	Aves	No	SRR5725948	E16 embryo age leg muscle	[107]
996	Gga	Gallus gallus	Aves	No	SRR5725949	E16 embryo age leg muscle	[107]
997	Gga	Gallus gallus	Aves	No	SRR5725950	1 day post hatch leg muscle	[107]
998	Gga	Gallus gallus	Aves	No	SRR5725951	1 day post hatch leg muscle	[107]
999	Gga	Gallus gallus	Aves	No	SRR5725952	1 day post hatch leg muscle	[107]
1000	Gga	Gallus gallus	Aves	No	SRR5725953	1 day post hatch leg muscle	[107]
1001	Gga	Gallus gallus	Aves	No	SRR8490062	broilers Embryonic 10 day replicate 1	[108]
1002	Gga	Gallus gallus	Aves	No	SRR8490070	broilers Embryonic 10 day replicate 2	[108]
1003	Gga	Gallus gallus	Aves	No	SRR8490068	broilers Embryonic 10 day replicate 3	[108]
1004	Gga	Gallus gallus	Aves	No	SRR8490054	broilers Embryonic 13 day replicate 1	[108]
1005	Gga	Gallus gallus	Aves	No	SRR8490093	broilers Embryonic 13 day replicate 2	[108]
1006	Gga	Gallus gallus	Aves	No	SRR8490092	broilers Embryonic 13 day replicate 3	[108]
1007	Gga	Gallus gallus	Aves	No	SRR8490049	broilers Embryonic 16 day replicate 1	[108]
1008	Gga	Gallus gallus	Aves	No	SRR8490050	broilers Embryonic 16 day replicate 2	[108]
1009	Gga	Gallus gallus	Aves	No	SRR8490051	broilers Embryonic 16 day replicate 3	[108]
1010	Gga	Gallus gallus	Aves	No	SRR8490099	broilers Embryonic 19 day replicate 1	[108]
1011	Gga	Gallus gallus	Aves	No	SRR8490095	broilers Embryonic 19 day replicate 2	[108]
1012	Gga	Gallus gallus	Aves	No	SRR8490094	broilers Embryonic 19 day replicate 3	[108]
1013	Gga	Gallus gallus	Aves	No	SRR8490052	laying hens Embryonic 10 day replicate 1	[108]
1014	Gga	Gallus gallus	Aves	No	SRR8490053	laying hens Embryonic 10 day replicate 2	[108]
1015	Gga	Gallus gallus	Aves	No	SRR8490066	laying hens Embryonic 10 day replicate 3	[108]
1016	Gga	Gallus gallus	Aves	No	SRR8490048	laying hens Embryonic 13 day replicate 1	[108]
1017	Gga	Gallus gallus	Aves	No	SRR8490073	laying hens Embryonic 13 day replicate 2	[108]
1018	Gga	Gallus gallus	Aves	No	SRR8490057	laying hens Embryonic 13 day replicate 3	[108]
1019	Gga	Gallus gallus	Aves	No	SRR8490115	laying hens Embryonic 16 day replicate 1	[108]
1020	Gga	Gallus gallus	Aves	No	SRR8490116	laying hens Embryonic 16 day replicate 2	[108]
1021	Gga	Gallus gallus	Aves	No	SRR8490096	laying hens Embryonic 16 day replicate 3	[108]
1022	Gga	Gallus gallus	Aves	No	SRR8490097	laying hens Embryonic 19 day replicate 1	[108]
1023	Gga	Gallus gallus	Aves	No	SRR8490098	laying hens Embryonic 19 day replicate 2	[108]
1024	Gga	Gallus gallus	Aves	No	SRR8490067	laying hens Embryonic 19 day replicate 3	[108]
1025	Mun	Melopsittacus undulatus	Aves	Yes	SRR5664259	Testis	[109]
1026	Mun	Melopsittacus undulatus	Aves	Yes	SRR5664260	Ovary	[109]
1027	Apl	Anas platyrhynchos	Aves	No	SRR12125445	E13	[110]
1028	Apl	Anas platyrhynchos	Aves	No	SRR12125446	E13	[110]
1029	Apl	Anas platyrhynchos	Aves	No	SRR12125444	E13	[110]
1030	Apl	Anas platyrhynchos	Aves	No	SRR13051315	E15 day of the embryonic period	[110]
1031	Apl	Anas platyrhynchos	Aves	No	SRR13051314	E15 day of the embryonic period	[110]
1032	Apl	Anas platyrhynchos	Aves	No	SRR13051323	E15 day of the embryonic period	[110]
1033	Apl	Anas platyrhynchos	Aves	Yes	SRR12125447	E19	[110]
1034	Apl	Anas platyrhynchos	Aves	Yes	SRR12125448	E19	[110]
1035	Apl	Anas platyrhynchos	Aves	Yes	SRR12125449	E19	[110]
1036	Apl	Anas platyrhynchos	Aves	No	SRR13051322	E27 of the embryonic period	[110]
1037	Apl	Anas platyrhynchos	Aves	No	SRR13051321	E28 of the embryonic period	[110]
1038	Apl	Anas platyrhynchos	Aves	No	SRR13051320	E29 of the embryonic period	[110]
1039	Apl	Anas platyrhynchos	Aves	No	SRR6180845	green shell gland	[111]
1040	Apl	Anas platyrhynchos	Aves	No	SRR6180834	green shell gland	[111]
1041	Apl	Anas platyrhynchos	Aves	No	SRR6180835	green shell gland	[111]
1042	Apl	Anas platyrhynchos	Aves	No	SRR6180839	white shell gland	[111]
1043	Apl	Anas platyrhynchos	Aves	No	SRR6180840	white shell gland	[111]
1044	Apl	Anas platyrhynchos	Aves	No	SRR6180841	white shell gland	[111]
1045	Cli	Columba livia	Aves	Yes	SRR8961678	Ovary	[112]
1046	Cli	Columba livia	Aves	Yes	SRR8961677	Ovary	[112]
1047	Cli	Columba livia	Aves	Yes	SRR8961680	Ovary	[112]
1048	Cli	Columba livia	Aves	No	SRR8961679	Testis	[112]
1049	Cli	Columba livia	Aves	No	SRR8961682	Testis	[112]
1050	Cli	Columba livia	Aves	No	SRR8961681	Testis	[112]
1051	Acy	Anser cygnoides	Aves	Yes	SRR1051740	Laying and Broody Geese ovary	[113]
1052	Acy	Anser cygnoides	Aves	Yes	SRR1051741	Laying and Broody Geese ovary	[113]
1053	Oan	Ornithorhynchus anatinus	Mammal	No	SRR553592	Brain	[114]
1054	Oan	Ornithorhynchus anatinus	Mammal	No	SRR553593	Cerebellum	[114]
1055	Oan	Ornithorhynchus anatinus	Mammal	No	SRR553594	Heart	[114]
1056	Oan	Ornithorhynchus anatinus	Mammal	No	SRR553595	Kidney	[114]
1057	Oan	Ornithorhynchus anatinus	Mammal	Yes	SRR553596	Testis	[114]
1058	Mod	Monodelphis domestica	Mammal	No	SRR553587	Brain	[114]
1059	Mod	Monodelphis domestica	Mammal	No	SRR553588	Cerebellum	[114]
1060	Mod	Monodelphis domestica	Mammal	No	SRR553589	Heart	[114]
1061	Mod	Monodelphis domestica	Mammal	No	SRR553590	Kidney	[114]
1062	Mod	Monodelphis domestica	Mammal	Yes	SRR553591	Testis	[114]
1063	Mam	Macaca mulatta	Mammal	No	SRR553577	male Frontal Cortex	[114]
1064	Mam	Macaca mulatta	Mammal	No	SRR553578	male Cerebellum	[114]
1065	Mam	Macaca mulatta	Mammal	No	SRR553579	male Heart	[114]
1066	Mam	Macaca mulatta	Mammal	No	SRR553580	male Kidney	[114]
1067	Mam	Macaca mulatta	Mammal	Yes	SRR553581	male Testis	[114]
1068	Mam	Macaca mulatta	Mammal	No	SRR553605	female Frontal Cortex	[114]
1069	Mam	Macaca mulatta	Mammal	No	SRR553606	female Kidney	[114]
1070	Mam	Macaca mulatta	Mammal	Yes	SRR553607	male Testis	[114]
1071	Mam	Macaca mulatta	Mammal	No	SRR8374789	Kidney	[115]
1072	Mam	Macaca mulatta	Mammal	No	SRR8374790	Kidney	[115]
1073	Mam	Macaca mulatta	Mammal	No	SRR8374791	Large intestine	[115]
1074	Mam	Macaca mulatta	Mammal	No	SRR8374792	Large intestine	[115]
1075	Mam	Macaca mulatta	Mammal	No	SRR8374793	Liver	[115]
1076	Mam	Macaca mulatta	Mammal	No	SRR8374794	Lung	[115]
1077	Mam	Macaca mulatta	Mammal	No	SRR8374795	Muscle	[115]
1078	Mam	Macaca mulatta	Mammal	No	SRR8374796	Muscle	[115]
1079	Mam	Macaca mulatta	Mammal	No	SRR8374797	Occipital lobe	[115]
1080	Mam	Macaca mulatta	Mammal	No	SRR8374798	Small intestine	[115]
1081	Mam	Macaca mulatta	Mammal	No	SRR8374799	Small intestine	[115]
1082	Mam	Macaca mulatta	Mammal	No	SRR8374800	Spinal cord	[115]
1083	Mmu	Mus musculus	Mammal	Yes	SRR1617569	10dpp testis	[60]
1084	Mmu	Mus musculus	Mammal	Yes	SRR1617570	Adult_testes_Asb1_ao31(Het)_sRNA	[60]
1085	Mmu	Mus musculus	Mammal	Yes	SRR1617571	Mouse_Adult_testes_Asb1_ao32(KO)_sRNA	[60]
1086	Mmu	Mus musculus	Mammal	Yes	SRR1617572	Mouse_Adult_testesAsb1_ao34(Het)_sRNA	[60]
1087	Mmu	Mus musculus	Mammal	Yes	SRR1617573	Mouse_Adult_testes_Asb1_ao36(KO)_sRNA	[60]
1088	Mmu	Mus musculus	Mammal	No	SRR553582	Brain	[114]
1089	Mmu	Mus musculus	Mammal	No	SRR553583	Cerebellum	[114]
1090	Mmu	Mus musculus	Mammal	No	SRR553584	Heart	[114]
1091	Mmu	Mus musculus	Mammal	Yes	SRR553586	Testis	[114]
1092	Mmu	Mus musculus	Mammal	No	SRR553602	Sertoli cells	[114]
1093	Mmu	Mus musculus	Mammal	Yes	SRR553603	Spermatids	[114]
1094	Mmu	Mus musculus	Mammal	Yes	SRR553604	Spermatocytes	[114]
1095	Mmu	Mus musculus	Mammal	No	SRR553585	Kidney	[114]
1096	Mmu	Mus musculus	Mammal	Yes	SRR014229	10 dpp MILI testes	[116]
1097	Mmu	Mus musculus	Mammal	Yes	SRR014231	16.5 dpc total testes	[116]
1098	Mmu	Mus musculus	Mammal	Yes	SRR014232	16.5 dpc MILI testes	[116]
1099	Mmu	Mus musculus	Mammal	Yes	SRR014233	16.5 dpc MIWI2 testes	[116]
1100	Mmu	Mus musculus	Mammal	Yes	SRR014235	10 dpp total testes	[116]
1101	Mmu	Mus musculus	Mammal	Yes	SRR014234	Ovary total ovaries	[116]
1102	Mmu	Mus musculus	Mammal	Yes	SRR014236	10 dpp MILI-KO total testes	[116]
1103	Mmu	Mus musculus	Mammal	Yes	SRR014237	2 dpp total testes	[116]
1104	Mmu	Mus musculus	Mammal	No	SRR11547030	11-day embryo	[117]
1105	Mmu	Mus musculus	Mammal	No	SRR11547031	15-day embryo	[117]
1106	Mmu	Mus musculus	Mammal	No	SRR11547032	15-day embryo	[117]
1107	Mmu	Mus musculus	Mammal	No	SRR11547029	Brain	[117]
1108	Mmu	Mus musculus	Mammal	No	SRR11547033	Eye	[117]
1109	Mmu	Mus musculus	Mammal	No	SRR11547034	Heart	[117]
1110	Mmu	Mus musculus	Mammal	No	SRR11547035	Kidney	[117]
1111	Mmu	Mus musculus	Mammal	No	SRR11547036	Liver	[117]
1112	Mmu	Mus musculus	Mammal	No	SRR11547037	Lung	[117]
1113	Mmu	Mus musculus	Mammal	No	SRR11547038	Salivary gland	[117]
1114	Mmu	Mus musculus	Mammal	No	SRR11547039	Smooth muscle	[117]
1115	Mmu	Mus musculus	Mammal	No	SRR11547040	Spinal cord	[117]
1116	Mmu	Mus musculus	Mammal	No	SRR11547041	Spleen	[117]
1117	Mmu	Mus musculus	Mammal	No	SRR11547042	Stomach	[117]
1118	Mmu	Mus musculus	Mammal	No	SRR11547043	Testis	[117]
1119	Efu	Eptesicus fuscus	Mammal	Yes	SRR2154048	Testis	[118]
1120	Efu	Eptesicus fuscus	Mammal	Yes	SRR1179650	Testis	[119]
1121	Efu	Eptesicus fuscus	Mammal	Yes	SRR1205281	Testis	[119]
1122	Eqc	Equus caballus	Mammal	No	SRR6662649	heart	[120]
1123	Eqc	Equus caballus	Mammal	No	SRR6662668	heart	[120]
1124	Eqc	Equus caballus	Mammal	No	SRR6662701	heart	[120]
1125	Eqc	Equus caballus	Mammal	No	SRR6662702	heart	[120]
1126	Eqc	Equus caballus	Mammal	No	SRR6662648	kidney	[120]
1127	Eqc	Equus caballus	Mammal	No	SRR6662667	kidney	[120]
1128	Eqc	Equus caballus	Mammal	No	SRR6662703	kidney	[120]
1129	Eqc	Equus caballus	Mammal	No	SRR6662704	kidney	[120]
1130	Eqc	Equus caballus	Mammal	Yes	SRR6662643	testis	[120]
1131	Eqc	Equus caballus	Mammal	Yes	SRR6662681	testis	[120]
1132	Eqc	Equus caballus	Mammal	Yes	SRR6662705	testis	[120]
1133	Eqc	Equus caballus	Mammal	Yes	SRR6662706	testis	[120]
1134	Eqc	Equus caballus	Mammal	No	SRR6662642	whole brain	[120]
1135	Eqc	Equus caballus	Mammal	No	SRR6662682	whole brain	[120]
1136	Eqc	Equus caballus	Mammal	No	SRR6662697	whole brain	[120]
1137	Eqc	Equus caballus	Mammal	No	SRR6662698	whole brain	[120]
1138	Eqc	Equus caballus	Mammal	Yes	SRR2155426	Testis	[121]
1139	Eqc	Equus caballus	Mammal	Yes	SRR871532	Testis	[121]
1140	Eqc	Equus caballus	Mammal	Yes	SRR5808085	immature testis	[121]
1141	Eqc	Equus caballus	Mammal	Yes	SRR5808086	immature testis	[121]
1142	Eqc	Equus caballus	Mammal	Yes	SRR5808087	immature testis	[121]
1143	Eqc	Equus caballus	Mammal	Yes	SRR5808088	mature testis	[121]
1144	Eqc	Equus caballus	Mammal	Yes	SRR5808089	mature testis	[121]
1145	Eqc	Equus caballus	Mammal	Yes	SRR5808090	mature testis	[121]
1146	Clu	Canis lupus familiaris	Mammal	No	SRR6662631	cerebellum	[120]
1147	Clu	Canis lupus familiaris	Mammal	No	SRR6662669	cerebellum	[120]
1148	Clu	Canis lupus familiaris	Mammal	No	SRR6662695	cerebellum	[120]
1149	Clu	Canis lupus familiaris	Mammal	No	SRR6662696	cerebellum	[120]
1150	Clu	Canis lupus familiaris	Mammal	No	SRR6662624	cortex	[120]
1151	Clu	Canis lupus familiaris	Mammal	No	SRR6662652	cortex	[120]
1152	Clu	Canis lupus familiaris	Mammal	No	SRR6662653	cortex	[120]
1153	Clu	Canis lupus familiaris	Mammal	No	SRR6662656	cortex	[120]
1154	Clu	Canis lupus familiaris	Mammal	No	SRR6662657	cortex	[120]
1155	Clu	Canis lupus familiaris	Mammal	No	SRR6662622	heart	[120]
1156	Clu	Canis lupus familiaris	Mammal	No	SRR6662676	heart	[120]
1157	Clu	Canis lupus familiaris	Mammal	No	SRR6662689	heart	[120]
1158	Clu	Canis lupus familiaris	Mammal	No	SRR6662690	heart	[120]
1159	Clu	Canis lupus familiaris	Mammal	No	SRR6662623	hypothalamus	[120]
1160	Clu	Canis lupus familiaris	Mammal	No	SRR6662675	hypothalamus	[120]
1161	Clu	Canis lupus familiaris	Mammal	No	SRR6662691	hypothalamus	[120]
1162	Clu	Canis lupus familiaris	Mammal	No	SRR6662692	hypothalamus	[120]
1163	Clu	Canis lupus familiaris	Mammal	No	SRR6662647	kidney	[120]
1164	Clu	Canis lupus familiaris	Mammal	No	SRR6662674	kidney	[120]
1165	Clu	Canis lupus familiaris	Mammal	No	SRR6662687	kidney	[120]
1166	Clu	Canis lupus familiaris	Mammal	No	SRR6662688	kidney	[120]
1167	Clu	Canis lupus familiaris	Mammal	Yes	SRR6662646	testis	[120]
1168	Clu	Canis lupus familiaris	Mammal	Yes	SRR6662673	testis	[120]
1169	Clu	Canis lupus familiaris	Mammal	Yes	SRR6662699	testis	[120]
1170	Clu	Canis lupus familiaris	Mammal	Yes	SRR6662700	testis	[120]
1171	Clu	Canis lupus familiaris	Mammal	Yes	SRR2155557	Testis	[118]
1172	Clu	Canis lupus familiaris	Mammal	Yes	SRR871530	Testis	[119]
1173	Clu	Canis lupus familiaris	Mammal	No	SRR3587077	Heart	[122]
1174	Clu	Canis lupus familiaris	Mammal	No	SRR3587078	Liver	[122]
1175	Clu	Canis lupus familiaris	Mammal	No	SRR3587081	Testis	[122]
1176	Clu	Canis lupus familiaris	Mammal	No	SRR3587082	Ovary	[122]
1177	Clu	Canis lupus familiaris	Mammal	No	SRR3587083	Lung	[122]
1178	Clu	Canis lupus familiaris	Mammal	No	SRR3587085	Kidney	[122]
1179	Clu	Canis lupus familiaris	Mammal	No	SRR3587086	Skin	[122]
1180	Clu	Canis lupus familiaris	Mammal	No	SRR3587076	Blood	[122]
1181	Clu	Canis lupus familiaris	Mammal	No	SRR3587084	Brain	[122]
1182	Clu	Canis lupus familiaris	Mammal	No	SRR3587080	Smooth muscle	[122]
1183	Ocu	Oryctolagus cuniculus	Mammal	No	SRR6662618	heart	[120]
1184	Ocu	Oryctolagus cuniculus	Mammal	No	SRR6662619	heart	[120]
1185	Ocu	Oryctolagus cuniculus	Mammal	No	SRR6662661	heart	[120]
1186	Ocu	Oryctolagus cuniculus	Mammal	No	SRR6662685	heart	[120]
1187	Ocu	Oryctolagus cuniculus	Mammal	No	SRR6662616	kidney	[120]
1188	Ocu	Oryctolagus cuniculus	Mammal	No	SRR6662617	kidney	[120]
1189	Ocu	Oryctolagus cuniculus	Mammal	No	SRR6662662	kidney	[120]
1190	Ocu	Oryctolagus cuniculus	Mammal	No	SRR6662686	kidney	[120]
1191	Ocu	Oryctolagus cuniculus	Mammal	Yes	SRR6662614	testis	[120]
1192	Ocu	Oryctolagus cuniculus	Mammal	Yes	SRR6662615	testis	[120]
1193	Ocu	Oryctolagus cuniculus	Mammal	Yes	SRR6662655	testis	[120]
1194	Ocu	Oryctolagus cuniculus	Mammal	Yes	SRR6662659	testis	[120]
1195	Ocu	Oryctolagus cuniculus	Mammal	Yes	SRR6662664	testis	[120]
1196	Ocu	Oryctolagus cuniculus	Mammal	Yes	SRR6662680	testis	[120]
1197	Ocu	Oryctolagus cuniculus	Mammal	No	SRR6662612	whole brain	[120]
1198	Ocu	Oryctolagus cuniculus	Mammal	No	SRR6662613	whole brain	[120]
1199	Ocu	Oryctolagus cuniculus	Mammal	No	SRR6662654	whole brain	[120]
1200	Ocu	Oryctolagus cuniculus	Mammal	No	SRR6662660	whole brain	[120]
1201	Ocu	Oryctolagus cuniculus	Mammal	Yes	SRR1617583	Adult_testes_Mili_IP_sRNA	[60]
1202	Ocu	Oryctolagus cuniculus	Mammal	Yes	SRR1617584	Adult testes	[60]
1203	Ocu	Oryctolagus cuniculus	Mammal	Yes	SRR9639659	Ovary	[123]
1204	Ocu	Oryctolagus cuniculus	Mammal	Yes	SRR9639671	Ovary	[123]
1205	Ocu	Oryctolagus cuniculus	Mammal	Yes	SRR9639672	Ovary	[123]
1206	Bta	Bos taurus	Mammal	No	SRR6662625	cerebellum	[120]
1207	Bta	Bos taurus	Mammal	No	SRR6662634	cerebellum	[120]
1208	Bta	Bos taurus	Mammal	No	SRR6662635	cerebellum	[120]
1209	Bta	Bos taurus	Mammal	No	SRR6662658	cerebellum	[120]
1210	Bta	Bos taurus	Mammal	No	SRR6662626	cortex	[120]
1211	Bta	Bos taurus	Mammal	No	SRR6662636	cortex	[120]
1212	Bta	Bos taurus	Mammal	No	SRR6662637	cortex	[120]
1213	Bta	Bos taurus	Mammal	No	SRR6662665	cortex	[120]
1214	Bta	Bos taurus	Mammal	No	SRR6662627	heart	[120]
1215	Bta	Bos taurus	Mammal	No	SRR6662638	heart	[120]
1216	Bta	Bos taurus	Mammal	No	SRR6662639	heart	[120]
1217	Bta	Bos taurus	Mammal	No	SRR6662666	heart	[120]
1218	Bta	Bos taurus	Mammal	No	SRR6662628	hypothalamus	[120]
1219	Bta	Bos taurus	Mammal	No	SRR6662640	hypothalamus	[120]
1220	Bta	Bos taurus	Mammal	No	SRR6662641	hypothalamus	[120]
1221	Bta	Bos taurus	Mammal	No	SRR6662672	hypothalamus	[120]
1222	Bta	Bos taurus	Mammal	No	SRR6662629	kidney	[120]
1223	Bta	Bos taurus	Mammal	No	SRR6662632	kidney	[120]
1224	Bta	Bos taurus	Mammal	No	SRR6662633	kidney	[120]
1225	Bta	Bos taurus	Mammal	No	SRR6662671	kidney	[120]
1226	Bta	Bos taurus	Mammal	Yes	SRR6662630	testis	[120]
1227	Bta	Bos taurus	Mammal	Yes	SRR6662670	testis	[120]
1228	Bta	Bos taurus	Mammal	Yes	SRR6662693	testis	[120]
1229	Bta	Bos taurus	Mammal	Yes	SRR6662694	testis	[120]
1230	Bta	Bos taurus	Mammal	No	SRR1755237	IVF embryos in 2-4 cell stage	[124]
1231	Bta	Bos taurus	Mammal	No	SRR1755238	IVF embryos in 2-4 cell stage	[124]
1232	Bta	Bos taurus	Mammal	No	SRR1755227	adult ovary	[124]
1233	Bta	Bos taurus	Mammal	No	SRR1755228	adult ovary	[124]
1234	Bta	Bos taurus	Mammal	No	SRR1755229	adult ovary	[124]
1235	Bta	Bos taurus	Mammal	No	SRR1755230	adult ovary NaIO4	[124]
1236	Bta	Bos taurus	Mammal	No	SRR1811021	adult ovary NaIO4	[124]
1237	Bta	Bos taurus	Mammal	No	SRR1755231	adult testis NaIO4	[124]
1238	Bta	Bos taurus	Mammal	No	SRR1755232	adult testis	[124]
1239	Bta	Bos taurus	Mammal	No	SRR1755219	oocytes at GV stage	[124]
1240	Bta	Bos taurus	Mammal	No	SRR1755220	oocytes at GV stage	[124]
1241	Bta	Bos taurus	Mammal	No	SRR1755221	oocytes at MI stage	[124]
1242	Bta	Bos taurus	Mammal	No	SRR1755222	oocytes at MI stage	[124]
1243	Bta	Bos taurus	Mammal	No	SRR1755223	oocytes at MII stage	[124]
1244	Bta	Bos taurus	Mammal	No	SRR1755224	oocytes at MII stage	[124]
1245	Bta	Bos taurus	Mammal	No	SRR1755225	oocytes at MII stage	[124]
1246	Bta	Bos taurus	Mammal	No	SRR1755226	oocytes at MII stage	[124]
1247	Bta	Bos taurus	Mammal	No	SRR1811023	cumulus cells from GV oocytes	[124]
1248	Bta	Bos taurus	Mammal	No	SRR1811022	cumulus cells from GV oocytes	[124]
1249	Bta	Bos taurus	Mammal	No	SRR1755233	cumulus cells from MI oocytes	[124]
1250	Bta	Bos taurus	Mammal	No	SRR1755234	cumulus cells from MI oocytes	[124]
1251	Bta	Bos taurus	Mammal	No	SRR1755235	cumulus cells from MII oocytes	[124]
1252	Bta	Bos taurus	Mammal	No	SRR1755236	cumulus cells from MII oocytes	[124]
1253	Ssc	Sus scrofa	Mammal	No	SRR6662606	cerebellum	[120]
1254	Ssc	Sus scrofa	Mammal	No	SRR6662607	cerebellum	[120]
1255	Ssc	Sus scrofa	Mammal	No	SRR6662645	cerebellum	[120]
1256	Ssc	Sus scrofa	Mammal	No	SRR6662683	cerebellum	[120]
1257	Ssc	Sus scrofa	Mammal	No	SRR6662604	cortex	[120]
1258	Ssc	Sus scrofa	Mammal	No	SRR6662605	cortex	[120]
1259	Ssc	Sus scrofa	Mammal	No	SRR6662644	cortex	[120]
1260	Ssc	Sus scrofa	Mammal	No	SRR6662684	cortex	[120]
1261	Ssc	Sus scrofa	Mammal	No	SRR6662610	heart	[120]
1262	Ssc	Sus scrofa	Mammal	No	SRR6662611	heart	[120]
1263	Ssc	Sus scrofa	Mammal	No	SRR6662651	heart	[120]
1264	Ssc	Sus scrofa	Mammal	No	SRR6662677	heart	[120]
1265	Ssc	Sus scrofa	Mammal	No	SRR6662608	hypothalamus	[120]
1266	Ssc	Sus scrofa	Mammal	No	SRR6662609	hypothalamus	[120]
1267	Ssc	Sus scrofa	Mammal	No	SRR6662650	hypothalamus	[120]
1268	Ssc	Sus scrofa	Mammal	No	SRR6662678	hypothalamus	[120]
1269	Ssc	Sus scrofa	Mammal	No	SRR6662602	kidney	[120]
1270	Ssc	Sus scrofa	Mammal	No	SRR6662603	kidney	[120]
1271	Ssc	Sus scrofa	Mammal	No	SRR6662663	kidney	[120]
1272	Ssc	Sus scrofa	Mammal	No	SRR6662679	kidney	[120]
1273	Ssc	Sus scrofa	Mammal	Yes	SRR6662620	testis	[120]
1274	Ssc	Sus scrofa	Mammal	Yes	SRR6662621	testis	[120]
1275	Ssc	Sus scrofa	Mammal	No	SRR1274763	Ovary	[125]
1276	Ssc	Sus scrofa	Mammal	Yes	SRR1274764	Testis	[125]
1277	Ssc	Sus scrofa	Mammal	No	SRR066809	Ovary	[126]
1278	Ssc	Sus scrofa	Mammal	Yes	SRR066810	Testis	[126]
1279	Ssc	Sus scrofa	Mammal	Yes	SRR8272054	MII oocyte control	[127]
1280	Ssc	Sus scrofa	Mammal	No	SRR8272055	Dicer KD oocyte	[127]
1281	Rno	Rattus norvegicus	Mammal	No	SRR12588893	Adipose	[128]
1282	Rno	Rattus norvegicus	Mammal	No	SRR12588925	Adipose	[128]
1283	Rno	Rattus norvegicus	Mammal	No	SRR12588933	Adipose	[128]
1284	Rno	Rattus norvegicus	Mammal	No	SRR12588890	Brain	[128]
1285	Rno	Rattus norvegicus	Mammal	No	SRR12588922	Brain	[128]
1286	Rno	Rattus norvegicus	Mammal	No	SRR12588930	Brain	[128]
1287	Rno	Rattus norvegicus	Mammal	No	SRR12588892	Kidney	[128]
1288	Rno	Rattus norvegicus	Mammal	No	SRR12588924	Kidney	[128]
1289	Rno	Rattus norvegicus	Mammal	No	SRR12588932	Kidney	[128]
1290	Rno	Rattus norvegicus	Mammal	No	SRR12588891	Liver	[128]
1291	Rno	Rattus norvegicus	Mammal	No	SRR12588923	Liver	[128]
1292	Rno	Rattus norvegicus	Mammal	No	SRR12588931	Liver	[128]
1293	Rno	Rattus norvegicus	Mammal	No	SRR3175628 SRR3175865 SRR3175670 SRR3175765 SRR3175965 SRR3175728	female_Adrenal	[125]
1294	Rno	Rattus norvegicus	Mammal	No	SRR3175689 SRR3175816 SRR3175752 SRR3176061 SRR3175959 SRR3175993	female_Brainstem	[125]
1295	Rno	Rattus norvegicus	Mammal	No	SRR3175847 SRR3175872 SRR3175915 SRR3176016 SRR3175968 SRR3176065	female_Cerebrum	[125]
1296	Rno	Rattus norvegicus	Mammal	No	SRR3175729 SRR3175774 SRR3175942 SRR3176073 SRR3175775 SRR3175860	female_Cerebellum	[125]
1297	Rno	Rattus norvegicus	Mammal	No	SRR3175824 SRR3175935 SRR3175710 SRR3176034	female_Cortex	[125]
1298	Rno	Rattus norvegicus	Mammal	No	SRR3175658 SRR3176068 SRR3175654 SRR3175757	female_Duodenum	[125]
1299	Rno	Rattus norvegicus	Mammal	No	SRR3175851 SRR3176059 SRR3175641 SRR3175655 SRR3175682 SRR3176074	female_Heart	[125]
1300	Rno	Rattus norvegicus	Mammal	No	SRR3175977 SRR3175916 SRR3176001 SRR3176047 SRR3175835 SRR3175989	female_Hippocampus	[125]
1301	Rno	Rattus norvegicus	Mammal	No	SRR3175712 SRR3176018 SRR3175983 SRR3175999 SRR3175858 SRR3175859	female_Ileum	[125]
1302	Rno	Rattus norvegicus	Mammal	No	SRR3175955 SRR3176015 SRR3175903 SRR3176055 SRR3175714 SRR3176042	female_Jejunum	[125]
1303	Rno	Rattus norvegicus	Mammal	No	SRR3175761 SRR3175709 SRR3175831 SRR3175901	female_Kidney	[125]
1304	Rno	Rattus norvegicus	Mammal	No	SRR3175873 SRR3175985	female_Liver	[125]
1305	Rno	Rattus norvegicus	Mammal	No	SRR3175834 SRR3176033 SRR3175773 SRR3175958	female_Muscle_Biceps	[125]
1306	Rno	Rattus norvegicus	Mammal	No	SRR3175663 SRR3175723 SRR3175951 SRR3175821 SRR3175804 SRR3175653	female_Medulla	[125]
1307	Rno	Rattus norvegicus	Mammal	No	SRR3175969 SRR3176052 SRR3175694 SRR3175726	female_Muscle_Soleus	[125]
1308	Rno	Rattus norvegicus	Mammal	No	SRR3175898 SRR3176000 SRR3175640 SRR3175888 SRR3175836 SRR3175857	female_Pancreas_Reextract	[125]
1309	Rno	Rattus norvegicus	Mammal	No	SRR3175651 SRR3175692 SRR3175827 SRR3175863 SRR3175747 SRR3176012	female_Stomach_Glandular	[125]
1310	Rno	Rattus norvegicus	Mammal	No	SRR3175891 SRR3176044 SRR3175957 SRR3176069 SRR3175661 SRR3175760	female_Stomach_Non-Glandular	[125]
1311	Rno	Rattus norvegicus	Mammal	No	SRR3175780 SRR3176029 SRR3176006 SRR3176067 SRR3175790 SRR3175896	female_Uterus	[125]
1312	Rno	Rattus norvegicus	Mammal	No	SRR3175895 SRR3175974 SRR3175862 SRR3176021 SRR3175964 SRR3175802	female_Ovary	[125]
1313	Rno	Rattus norvegicus	Mammal	No	SRR3176035 SRR3175953 SRR3175987 SRR3176005 SRR3175711 SRR3175732	female_WholeBlood	[125]
1314	Rno	Rattus norvegicus	Mammal	No	SRR3175817 SRR3175850 SRR3176017 SRR3175979 SRR3176020 SRR3175792	male_Adrenal	[125]
1315	Rno	Rattus norvegicus	Mammal	No	SRR3176040 SRR3175643 SRR3175967 SRR3176037 SRR3175932 SRR3176013	male_Brainstem	[125]
1316	Rno	Rattus norvegicus	Mammal	No	SRR3175699 SRR3175721 SRR3175810 SRR3175886 SRR3175649 SRR3175976	male_Cerebrum	[125]
1317	Rno	Rattus norvegicus	Mammal	No	SRR3175946 SRR3176045 SRR3175756 SRR3175818 SRR3175812 SRR3175854	male_Cerebellum	[125]
1318	Rno	Rattus norvegicus	Mammal	No	SRR3175657 SRR3175941 SRR3175636 SRR3175755	male_Cortex	[125]
1319	Rno	Rattus norvegicus	Mammal	No	SRR3175909 SRR3175988 SRR3175890 SRR3175956 SRR3175665 SRR3175698	male_Duodenum	[125]
1320	Rno	Rattus norvegicus	Mammal	Yes	SRR3175933 SRR3175937 SRR3175647 SRR3175702 SRR3175819 SRR3175922	male_Testicle	[125]
1321	Rno	Rattus norvegicus	Mammal	No	SRR3175716 SRR3176058 SRR3175779 SRR3175704 SRR3175881 SRR3175938	male_Heart	[125]
1322	Rno	Rattus norvegicus	Mammal	No	SRR3175762 SRR3176054 SRR3175678 SRR3175866 SRR3175697 SRR3175832	male_Hippocampus	[125]
1323	Rno	Rattus norvegicus	Mammal	No	SRR3176064 SRR3176041 SRR3175664 SRR3175693 SRR3175630 SRR3175963	male_Ileum	[125]
1324	Rno	Rattus norvegicus	Mammal	No	SRR3175743 SRR3176046 SRR3176025 SRR3175811 SRR3175744 SRR3175798	male_Jejunum	[125]
1325	Rno	Rattus norvegicus	Mammal	No	SRR3175884 SRR3175947 SRR3175713 SRR3175826	male_Kidney	[125]
1326	Rno	Rattus norvegicus	Mammal	No	SRR3175940 SRR3175671 SRR3175708 SRR3175871 SRR3175659 SRR3175794	male_Liver	[125]
1327	Rno	Rattus norvegicus	Mammal	No	SRR3175750 SRR3175944 SRR3175807 SRR3175841 SRR3175686 SRR3176019	male_Muscle_Biceps	[125]
1328	Rno	Rattus norvegicus	Mammal	No	SRR3175669 SRR3175823 SRR3175680 SRR3175966 SRR3175787 SRR3175990	male_Medulla	[125]
1329	Rno	Rattus norvegicus	Mammal	No	SRR3175986 SRR3175772 SRR3175672 SRR3176022	male_Muscle_Soleus	[125]
1330	Rno	Rattus norvegicus	Mammal	No	SRR3175688 SRR3175925 SRR3175838 SRR3175738 SRR3175619 SRR3175629	male_Pancreas_Reextract	[125]
1331	Rno	Rattus norvegicus	Mammal	No	SRR3175829 SRR3176010 SRR3175740 SRR3175905 SRR3175949 SRR3175624	male_Stomach_Glandular	[125]
1332	Rno	Rattus norvegicus	Mammal	No	SRR3175950 SRR3175722 SRR3175828 SRR3175864 SRR3175748 SRR3175791	male_Stomach_Non-Glandular	[125]
1333	Rno	Rattus norvegicus	Mammal	No	SRR3175635 SRR3175971 SRR3175622 SRR3175763 SRR3175720 SRR3176060	male_WholeBlood	[125]
1334	Mfa	Macaca fascicularis	Mammal	No	SRR1755239	ovary	[124]
1335	Mfa	Macaca fascicularis	Mammal	Yes	SRR1755240	ovary	[124]
1336	Mfa	Macaca fascicularis	Mammal	Yes	SRR1755241	ovary NaIO4	[124]
1337	Mfa	Macaca fascicularis	Mammal	No	SRR1755242	ovary NaIO4	[124]
1338	Mfa	Macaca fascicularis	Mammal	No	SRR1755243	testis	[124]
1339	Mfa	Macaca fascicularis	Mammal	No	SRR1755244	testis	[124]
1340	Mfa	Macaca fascicularis	Mammal	No	SRR4239449	Kidney Cortex Tissues	[130]
1341	Mfa	Macaca fascicularis	Mammal	No	SRR4239450	Kidney Cortex Tissues	[130]
1342	Mfa	Macaca fascicularis	Mammal	No	SRR4239451	Kidney Cortex Tissues	[130]
1343	Cja	Callithrix jacchus	Mammal	Yes	SRR1041905	testis	[131]
1344	Cja	Callithrix jacchus	Mammal	Yes	SRR1041906	testis	[131]
1345	Cja	Callithrix jacchus	Mammal	Yes	SRR1041907	testis	[131]
1346	Oar	Ovis aries	Mammal	No	SRR8374730	heart	[132]
1347	Oar	Ovis aries	Mammal	No	SRR8374736	heart	[132]
1348	Oar	Ovis aries	Mammal	No	SRR8374741	heart	[132]
1349	Oar	Ovis aries	Mammal	No	SRR8374729	kidney	[132]
1350	Oar	Ovis aries	Mammal	No	SRR8374735	kidney	[132]
1351	Oar	Ovis aries	Mammal	No	SRR8374733	liver	[132]
1352	Oar	Ovis aries	Mammal	No	SRR8374739	liver	[132]
1353	Oar	Ovis aries	Mammal	No	SRR8374727	lung	[132]
1354	Oar	Ovis aries	Mammal	No	SRR8374732	lung	[132]
1355	Oar	Ovis aries	Mammal	No	SRR8374738	lung	[132]
1356	Oar	Ovis aries	Mammal	No	SRR8374731	muscle	[132]
1357	Oar	Ovis aries	Mammal	No	SRR8374737	muscle	[132]
1358	Oar	Ovis aries	Mammal	No	SRR8374742	muscle	[132]
1359	Oar	Ovis aries	Mammal	No	SRR8374734	spleen	[132]
1360	Oar	Ovis aries	Mammal	No	SRR8374740	spleen	[132]
1361	Oar	Ovis aries	Mammal	No	SRR8374728	spleen	[132]
1362	Oar	Ovis aries	Mammal	No	SRR8195144	2-month-old ovary	[56]
1363	Oar	Ovis aries	Mammal	No	SRR8195145	2-month-old ovary	[56]
1364	Oar	Ovis aries	Mammal	No	SRR8195146	2-month-old ovary	[56]
1365	Oar	Ovis aries	Mammal	No	SRR8195147	6-month-old ovary	[56]
1366	Oar	Ovis aries	Mammal	No	SRR8195148	6-month-old ovary	[56]
1367	Oar	Ovis aries	Mammal	No	SRR8195149	6-month-old ovary	[56]
1368	Oar	Ovis aries	Mammal	No	SRR8195150	12-month-old ovary	[56]
1369	Oar	Ovis aries	Mammal	No	SRR8195151	12-month-old ovary	[56]
1370	Oar	Ovis aries	Mammal	No	SRR8195152	12-month-old ovary	[56]
1371	Oar	Ovis aries	Mammal	Yes	SRR6356895	2-month-old testis	[133]
1372	Oar	Ovis aries	Mammal	Yes	SRR6356896	2-month-old ovary	[133]
1373	Oar	Ovis aries	Mammal	Yes	SRR6356897	2-month-old ovary	[56]
1374	Oar	Ovis aries	Mammal	Yes	SRR6356898	2-month-old ovary	[56]
1375	Oar	Ovis aries	Mammal	Yes	SRR6356899	2-month-old ovary	[56]
1376	Oar	Ovis aries	Mammal	Yes	SRR6356900	6-month-old ovary	[56]
1377	Oar	Ovis aries	Mammal	Yes	SRR6356901	6-month-old ovary	[56]
1378	Oar	Ovis aries	Mammal	Yes	SRR6356902	6-month-old ovary	[56]
1379	Oar	Ovis aries	Mammal	Yes	SRR6356903	12-month-old ovary	[56]
1380	Oar	Ovis aries	Mammal	Yes	SRR6356904	12-month-old ovary	[56]
1381	Oar	Ovis aries	Mammal	Yes	SRR6356905	12-month-old ovary	[56]
1382	Oar	Ovis aries	Mammal	Yes	SRR6356906	12-month-old ovary	[56]
1383	Oar	Ovis aries	Mammal	Yes	SRR6356907	12-month-old ovary	[56]
1384	Hsa	Homo sapiens	Mammal	No	SRR1755249	ovary from 1st trimester embryos	[124]
1385	Hsa	Homo sapiens	Mammal	No	SRR1755250	ovary from 1st trimester embryos	[124]
1386	Hsa	Homo sapiens	Mammal	No	SRR1755253	ovary from 2nd trimester embryos	[124]
1387	Hsa	Homo sapiens	Mammal	No	SRR1755254	ovary from 2nd trimester embryos	[124]
1388	Hsa	Homo sapiens	Mammal	No	SRR1755245	adult ovary	[124]
1389	Hsa	Homo sapiens	Mammal	No	SRR1755246	adult ovary	[124]
1390	Hsa	Homo sapiens	Mammal	No	SRR2156529	adult female brain	[134]
1391	Hsa	Homo sapiens	Mammal	No	SRR2156530	adult female liver	[134]
1392	Hsa	Homo sapiens	Mammal	No	SRR2156558	fetal 19 weeks 5 days female heart	[134]
1393	Hsa	Homo sapiens	Mammal	No	SRR2156528	fetal 22 weeks 3 days female neural	[134]
1394	Hsa	Homo sapiens	Mammal	No	SRR2156561	fetal 21 weeks female thymus	[134]
1395	Hsa	Homo sapiens	Mammal	No	SRR2156544	adult female ovary	[134]
1396	Hsa	Homo sapiens	Mammal	No	SRR2156524	adult male testis	[134]
1397	Hsa	Homo sapiens	Mammal	No	SRR2156525	adult male testis	[134]
1398	Hsa	Homo sapiens	Mammal	Yes	SRR2156538	adult male testis	[134]
1399	Hsa	Homo sapiens	Mammal	No	SRR2156539	adult male testis	[134]
1400	Hsa	Homo sapiens	Mammal	No	SRR2156540	adult male testis	[134]
1401	Hsa	Homo sapiens	Mammal	No	SRR2156541	adult male testis	[134]
1402	Hsa	Homo sapiens	Mammal	Yes	SRR2156542	adult male testis	[134]
1403	Hsa	Homo sapiens	Mammal	No	SRR2156543	adult male testis	[134]
1404	Hsa	Homo sapiens	Mammal	No	SRR2156544	adult male testis	[134]
1405	Hsa	Homo sapiens	Mammal	No	SRR2156545	adult male testis	[134]
1406	Hsa	Homo sapiens	Mammal	No	SRR2156546	adult male testis	[134]
1407	Hsa	Homo sapiens	Mammal	No	SRR2156547	adult male testis	[135]
1408	Hsa	Homo sapiens	Mammal	No	SRR2156548	adult male testis	[135]
1409	Hsa	Homo sapiens	Mammal	No	SRR2156549	adult male testis	[135]
1410	Hsa	Homo sapiens	Mammal	No	SRR2156550	adult male testis	[135]
1411	Hsa	Homo sapiens	Mammal	No	SRR2156551	adult male testis	[124]
1412	Hsa	Homo sapiens	Mammal	No	SRR2156552	adult male testis	[124]
1413	Hsa	Homo sapiens	Mammal	No	SRR2156553	adult male testis	[124]
1414	Hsa	Homo sapiens	Mammal	No	SRR2156554	adult male testis	[124]
1415	Hsa	Homo sapiens	Mammal	No	SRR2156555	adult male testis	[124]
1416	Hsa	Homo sapiens	Mammal	No	SRR2156556	adult male testis	[124]
1417	Hsa	Homo sapiens	Mammal	No	SRR2156557	adult male testis	[134]
1418	Hsa	Homo sapiens	Mammal	No	SRR2156558	adult male testis	[134]
1419	Hsa	Homo sapiens	Mammal	Yes	SRR2156559	adult male testis	[134]
1420	Hsa	Homo sapiens	Mammal	Yes	SRR2156560	adult male testis	[134]
1421	Hsa	Homo sapiens	Mammal	Yes	SRR2156561	adult male testis	[134]
1422	Hsa	Homo sapiens	Mammal	Yes	SRR2156562	adult male testis	[134]
1423	Hsa	Homo sapiens	Mammal	No	SRR2156563	adult male testis	[134]
1424	Hsa	Homo sapiens	Mammal	No	SRR2156564	adult male testis	[134]

## Sheet: References
Reference
[1] Berkyurek A C , Lampersberger L , Furlan G , et al. The RNA Polymerase II core subunit RPB-9 directs transcriptional elongation at piRNA loci in Caenorhabditis elegans. Biorxiv, 2020.
[2] Waldron FM, Stone GN, Obbard DJ. Metagenomic sequencing suggests a diversity of RNA interference-like responses to viruses across multicellular eukaryotes. PLoS Genet. 2018;14(7):e1007533.
[3] Lakshmanan V, Sujith TN, Bansal D, Shivaprasad PV, Palakodeti D, Krishna S. Comprehensive annotation and characterization of planarian tRNA and tRNA-derived fragments (tRFs). RNA. 2021;27(4):477-495.
[4] Zhou X, Battistoni G, El Demerdash O, et al. Dual functions of Macpiwi1 in transposon silencing and stem cell maintenance in the flatworm Macrostomum lignano. RNA. 2015;21(11):1885-1897.
[5] Yu J, Yu Y, Li Q, et al. Comprehensive analysis of miRNA profiles reveals the role of Schistosoma japonicum miRNAs at different developmental stages. Vet Res. 2019;50(1):23.
[6] Zhu L, Zhao J, Wang J, et al. MicroRNAs Are Involved in the Regulation of Ovary Development in the Pathogenic Blood Fluke Schistosoma japonicum [published correction appears in PLoS Pathog. 2016 Apr;12(4):e1005582]. PLoS Pathog. 2016;12(2):e1005423.
[7] Samoil V, Dagenais M, Ganapathy V, et al. Vesicle-based secretion in schistosomes: Analysis of protein and microRNA (miRNA) content of exosome-like vesicles derived from Schistosoma mansoni. Sci Rep. 2018;8(1):3286.
[8] Young ND, Jex AR, Li B, et al. Whole-genome sequence of Schistosoma haematobium. Nat Genet. 2012;44(2):221-225.
[9] Bai Y, Zhang Z, Jin L, Zhu Y, Zhao L, Shi B, Li J, Guo G, Guo B, McManus DP, Wang S, Zhang W. Dynamic Changes in the Global Transcriptome and MicroRNAome Reveal Complex miRNA-mRNA Regulation in Early Stages of the Bi-Directional Development of Echinococcus granulosus Protoscoleces. Front Microbiol. 2020 Apr 9;11:654.
[10] Macchiaroli N, Cucher M, Zarowiecki M, Maldonado L, Kamenetzky L, Rosenzvit MC. microRNA profiling in the zoonotic parasite Echinococcus canadensis using a high-throughput approach. Parasit Vectors. 2015;8:83.
[11] Xu MJ, Liu Q, Nisbet AJ, et al. Identification and characterization of microRNAs in Clonorchis sinensis of human health significance. BMC Genomics. 2010;11:521.
[12] Bhambri A, Dhaunta N, Patel SS, et al. Large scale changes in the transcriptome of Eisenia fetida during regeneration. PLoS One. 2018;13(9):e0204234.
[13] Lim RS, Anand A, Nishimiya-Fujisawa C, Kobayashi S, Kai T. Analysis of Hydra PIWI proteins and piRNAs uncover early evolutionary origins of the piRNA pathway. Dev Biol. 2014;386(1):237-251.
[14] Juliano CE, Reich A, Liu N, et al. PIWI proteins and PIWI-interacting RNAs function in Hydra somatic stem cells. Proc Natl Acad Sci U S A. 2014;111(1):337-342.
[15] Liew YJ, Aranda M, Carr A, et al. Identification of microRNAs in the coral Stylophora pistillata. PLoS One. 2014;9(3):e91101.
[16] Ryan JF, Pang K, Schnitzler CE, et al. The genome of the ctenophore Mnemiopsis leidyi and its implications for cell type evolution. Science. 2013;342(6164):1242592.
[17] Baumgarten S, Cziesielski MJ, Thomas L, et al. Evidence for miRNA-mediated modulation of the host transcriptome in cnidarian-dinoflagellate symbiosis. Mol Ecol. 2018;27(2):403-418.
[18] Nong W, Cao J, Li Y, et al. Jellyfish genomes reveal distinct homeobox gene clusters and conservation of small RNA processing. Nat Commun. 2020;11(1):3051.
[19] Praher D, Zimmermann B, Genikhovich G, et al. Characterization of the piRNA pathway during development of the sea anemone Nematostella vectensis. RNA Biol. 2017;14(12):1727-1741.
[20] Chen M, Storey KB. Large-scale identification and comparative analysis of miRNA expression profile in the respiratory tree of the sea cucumber Apostichopus japonicus during aestivation. Mar Genomics. 2014;13:39-44.
[21] Wang H, Liu S, Cui J, et al. Characterization and expression analysis of microRNAs in the tube foot of sea cucumber Apostichopus japonicus. PLoS One. 2014;9(11):e111820.
[22] Chen Y, Li Y, Zhan Y, et al. Identification of molecular markers for superior quantitative traits in a novel sea cucumber strain by comparative microRNA-mRNA expression profiling. Comp Biochem Physiol Part D Genomics Proteomics. 2020;35:100686.
[23] Wang H, Liu S, Cui J, et al. Identification and Characterization of MicroRNAs from Longitudinal Muscle and Respiratory Tree in Sea Cucumber (Apostichopus japonicus) Using High-Throughput Sequencing. PLoS One. 2015;10(8):e0134899.
[24] Sun H, Zhou Z, Dong Y, et al. Expression analysis of microRNAs related to the skin ulceration syndrome of sea cucumber Apostichopus japonicus. Fish Shellfish Immunol. 2016;49:205-212.
[25] Li C, Xu D. Understanding microRNAs regulation in heat shock response in the sea cucumber Apostichopus japonicus. Fish Shellfish Immunol. 2018;81:214-220.
[26] Huo D, Sun L, Sun J, et al. Sea cucumbers in a high temperature and low dissolved oxygen world: Roles of miRNAs in the regulation of environmental stresses. Environ Pollut. 2021;268(Pt A):115509.
[27] Zhan Y, Li Y, Cui D, et al. Identification and characterization of microRNAs from the tube foot in the sea urchin Strongylocentrotus intermedius. Heliyon. 2018;4(6):e00668.
[28] Ip JC, Xu T, Sun J, et al. Host-Endosymbiont Genome Integration in a Deep-Sea Chemosymbiotic Clam. Mol Biol Evol. 2021;38(2):502-518.
[29] Queiroz FR, Portilho LG, Jeremias WJ, et al. Deep sequencing of small RNAs reveals the repertoire of miRNAs and piRNAs in Biomphalaria glabrata. Mem Inst Oswaldo Cruz. 2020;115:e190498.
[30] Zhang T, Yin J, Tang S, et al. Dissecting the chromosome-level genome of the Asian Clam (Corbicula fluminea). Authorea. October 14, 2020.
[31] Xu F, Wang X, Feng Y, et al. Identification of conserved and novel microRNAs in the Pacific oyster Crassostrea gigas by deep sequencing. PLoS One. 2014;9(8):e104371.
[32] Jehn J, Gebert D, Pipilescu F, et al. PIWI genes and piRNAs are ubiquitously expressed in mollusks and show patterns of lineage-specific adaptation. Commun Biol. 2018;1:137.
[33] Wei P, He P, Zhang X, et al. Identification and characterization of microRNAs in the gonads of Crassostrea hongkongensis using high-throughput sequencing. Comp Biochem Physiol Part D Genomics Proteomics. 2019;31:100606.
[34] Chen X, Bai Z, Li J. The Mantle Exosome and MicroRNAs of Hyriopsis cumingii Involved in Nacre Color Formation. Mar Biotechnol (NY). 2019;21(5):634-642.
[35] Huang J, Luo X, Huang M, Liu G, You W, Ke C. Identification and characteristics of muscle growth-related microRNA in the Pacific abalone, Haliotis discus hannai. BMC Genomics. 2018;19(1):915.
[36] Xu C, Li Q, Efimova O, et al. Identification of Immediate Early Genes in the Nervous System of Snail Helix lucorum. eNeuro. 2019;6(3):ENEURO.0416-18.2019.
[37] Zhang J, Hadj-Moussa H, Storey KB. Marine periwinkle stress-responsive microRNAs: A potential factor to reflect anoxia and freezing survival adaptations. Genomics. 2020;112(6):4385-4398.
[38] Yu D, Wu H, Peng X, et al. Profiling of microRNAs and mRNAs in marine mussel Mytilus galloprovincialis. Comp Biochem Physiol C Toxicol Pharmacol. 2020;230:108697.
[39] Zhang Y, Jiao Y, Li Y, Tian Q, Du X, Deng Y. Comprehensive analysis of microRNAs in the mantle central and mantle edge provide insights into shell formation in pearl oyster Pinctada fucata martensii. Comp Biochem Physiol B Biochem Mol Biol. 2021;252:110508.
[40] Wang Z , Wang B , Chen G , et al. Identification and comparative analysis of the pearl oyster Pinctada fucata hemocytes microRNAs in response to Vibrio alginolyticus infection[J]. Genes & Genomics, 2017
[41] Huang S, Ichikawa Y, Yoshitake K, et al. Identification and Characterization of microRNAs and Their Predicted Functions in Biomineralization in the Pearl Oyster (Pinctada fucata). Biology (Basel). 2019;8(2):47.
[42] Yan X, Nie H, Huo Z, et al. Clam Genome Sequence Clarifies the Molecular Basis of Its Benthic Adaptation and Extraordinary Shell Color Diversity. iScience. 2019;19:1225-1237.
[43] Song H, Qi L, Zhang T, Wang HY. Understanding microRNA Regulation Involved in the Metamorphosis of the Veined Rapa Whelk (Rapana venosa). G3 (Bethesda). 2017;7(12):3999-4008.
[44] Rosani U, Bortoletto E, Bai CM, et al. Digging into bivalve miRNAomes: between conservation and innovation. Philos Trans R Soc Lond B Biol Sci. 2021;376(1825):20200165.
[45] Wang L , Li S , Xu L , et al. MicroRNA expression profiles of the cuttlefish (Sepiella japonica) during embryonic development. Animal Biology, 2020, 71(1):37-47.
[46] Bao Y, Zhang L, Dong Y, Lin Z. Identification and comparative analysis of the Tegillarca granosa haemocytes microRNA transcriptome in response to Cd using a deep sequencing approach. PLoS One. 2014;9(4):e93619.
[47] Zhao C, Fan S, Qiu L. Identification of MicroRNAs and Their Target Genes Associated with Ovarian Development in Black Tiger Shrimp (Penaeus monodon) Using High-Throughput Sequencing. Sci Rep. 2018;8(1):11602.
[48] Li Y , F Zhou, Huang J , et al. Transcriptome and miRNA Profiles of Black Tiger Shrimp, Penaeus monodon, Under Different Salinity Conditions. Frontiers in Marine Science, 2020, 7.
[49] Meng X, Zhang X, Li J, Liu P. Identification and comparative profiling of ovarian and testicular microRNAs in the swimming crab Portunus trituberculatus. Gene. 2018;640:6-13.
[50] Gong Y, Kong T, Ren X, et al. Exosome-mediated apoptosis pathway during WSSV infection in crustacean mud crab. PLoS Pathog. 2020;16(5):e1008366.
[51] Ren X, Lin S, Kong T, et al. The miRNAs profiling revealed by high-throughput sequencing upon WSSV infection in mud crab Scylla paramamosain. Fish Shellfish Immunol. 2020;100:427-435.
[52] Waiho K, Fazhan H, Zhang Y, et al. Comparative profiling of ovarian and testicular piRNAs in the mud crab Scylla paramamosain. Genomics. 2020;112(1):323-331.
[53] Lewis SH, Quarles KA, Yang Y, et al. Pan-arthropod analysis reveals somatic piRNAs as an ancestral defence against transposable elements. Nat Ecol Evol. 2018;2(1):174-181.
[54] Lee M, Choi Y, Kim K, et al. Adenylation of maternally inherited microRNAs by Wispy. Mol Cell. 2014;56(5):696-707.
[55] Ryazansky SS, Kotov AA, Kibanov MV, et al. RNA helicase Spn-E is required to maintain Aub and AGO3 protein levels for piRNA silencing in the germline of Drosophila. Eur J Cell Biol. 2016;95(9):311-322.
[56] Zhou L, Lim MYT, Kaur P, et al. Importance of miRNA stability and alternative primary miRNA isoforms in gene regulation during Drosophila development. Elife. 2018;7:e38389.
[57] Mohammed J, Flynt AS, Panzarino AM, et al. Deep experimental profiling of microRNA diversity, deployment, and evolution across the Drosophila genus. Genome Res. 2018;28(1):52-65.
[58] Funikov SY, Kulikova DA, Krasnov GS, et al. Spontaneous gain of susceptibility suggests a novel mechanism of resistance to hybrid dysgenesis in Drosophila virilis. PLoS Genet. 2018;14(5):e1007400.
[59] Erwin AA, Galdos MA, Wickersheim ML, et al. piRNAs Are Associated with Diverse Transgenerational Effects on Gene and Transposon Expression in a Hybrid Dysgenic Syndrome of D. virilis. PLoS Genet. 2015;11(8):e1005332.
[60] Chirn GW, Rahman R, Sytnikova YA, et al. Conserved piRNA Expression from a Distinct Set of piRNA Cluster Loci in Eutherian Mammals. PLoS Genet. 2015;11(11):e1005652.
[61] Mohammed J, Bortolamiol-Becet D, Flynt AS, Gronau I, Siepel A, Lai EC. Adaptive evolution of testis-specific, recently evolved, clustered miRNAs in Drosophila. RNA. 2014;20(8):1195-1209.
[62] Yeh SD, von Grotthuss M, Gandasetiawan KA, et al. Functional divergence of the miRNA transcriptome at the onset of Drosophila metamorphosis. Mol Biol Evol. 2014;31(10):2557-2572.
[63] Paulouskaya V. Adaptation to transposable elements in Drosophila simulans. Doctor of Philosophy thesis, University of Liverpool.2019
[64] Whitfield ZJ, Dolan PT, Kunitomi M, et al. The Diversity, Structure, and Function of Heritable Adaptive Immunity Sequences in the Aedes aegypti Genome. Curr Biol. 2017;27(22):3511-3519.e7.
[65] Adelman ZN, Anderson MA, Wiley MR, et al. Cooler temperatures destabilize RNA interference and increase susceptibility of disease vector mosquitoes to viral infection. PLoS Negl Trop Dis. 2013;7(5):e2239.
[66] Chen X, Ma C, Chen C, et al. Integration of lncRNA-miRNA-mRNA reveals novel insights into oviposition regulation in honey bees. PeerJ. 2017;5:e3881.
[67] Berthelot C, Brunet F, Chalopin D, et al. The rainbow trout genome provides novel insights into evolution after whole-genome duplication in vertebrates. Nat Commun. 2014;5:3657.
[68] Pinhal D, Bovolenta LA, Moxon S, et al. Genome-wide microRNA screening in Nile tilapia reveals pervasive isomiRs' transcription, sex-biased arm switching and increasing complexity of expression throughout development. Sci Rep. 2018;8(1):8248.
[69] Xiao J, Zhong H, Zhou Y, et al. Identification and characterization of microRNAs in ovary and testis of Nile tilapia (Oreochromis niloticus) by using solexa sequencing technology. PLoS One. 2014;9(1):e86821.
[70] Jing J, Wu J, Liu W, et al. Sex-biased miRNAs in gonad and their potential roles for testis development in yellow catfish. PLoS One. 2014;9(9):e107946.
[71] Zhang G, Yin S, Mao J, et al. Integrated analysis of mRNA-seq and miRNA-seq in the liver of Pelteobagrus vachelli in response to hypoxia. Sci Rep. 2016;6:22907.
[72] Lau K, Lai KP, Bao JY, et al. Identification and expression profiling of microRNAs in the brain, liver and gonads of marine medaka (Oryzias melastigma) and in response to hypoxia. PLoS One. 2014;9(10):e110698.
[73] Wongwarangkana C, Fujimori KE, Akiba M, et al. Deep sequencing, profiling and detailed annotation of microRNAs in Takifugu rubripes. BMC Genomics. 2015;16(1):457.
[74] Desvignes T, Batzel P, Sydes J, Eames BF, Postlethwait JH. miRNA analysis with Prost! reveals evolutionary conservation of organ-enriched expression and post-transcriptional modifications in three-spined stickleback and zebrafish. Sci Rep. 2019;9(1):3913.
[75] Rastorguev SM, Nedoluzhko AV, Gruzdeva NM, et al. Differential miRNA expression in the three-spined stickleback, response to environmental changes. Sci Rep. 2017;7(1):18089.
[76] Gao Y, Guo W, Hu Q, et al. Characterization and differential expression patterns of conserved microRNAs and mRNAs in three genders of the rice field eel (Monopterus albus). Sex Dev. 2014;8(6):387-398.
[77] Yuan L, Li L, Zhang X, Jiang H, Chen J. Identification and differential expression of piRNAs in the gonads of Amur sturgeon (Acipenser schrenckii). PeerJ. 2019;7:e6709.
[78] Yuan L, Zhang X, Li L, Jiang H, Chen J. High-throughput sequencing of microRNA transcriptome and expression assay in the sturgeon, Acipenser schrenckii. PLoS One. 2014;9(12):e115251.
[79] Venkatesh B, Lee AP, Ravi V, et al. Elephant shark genome provides unique insights into gnathostome evolution. Nature. 2014;505(7482):174-179.
[80] Yang L, Ge Y, Cheng D, Nie Z, Lv Z. Detection of piRNAs in whitespotted bamboo shark liver. Gene. 2016;590(1):51-56.
[81] Zhang J, Liu Y, Zhang X, et al. The identification of microRNAs in the whitespotted bamboo shark (Chiloscyllium plagiosum) liver by Illumina sequencing. Gene. 2013;527(1):259-265.
[82] Lu C, Zhang J, Nie Z, et al. Study of microRNAs related to the liver regeneration of the whitespotted bamboo shark, Chiloscyllium plagiosum. Biomed Res Int. 2013;2013:795676.
[83] Riggs CL, Summers A, Warren DE, et al. Small Non-coding RNA Expression and Vertebrate Anoxia Tolerance. Front Genet. 2018;9:230.
[84] Toombs JA, Sytnikova YA, Chirn GW, Ang I, Lau NC, Blower MD. Xenopus Piwi proteins interact with a broad proportion of the oocyte transcriptome. RNA. 2017;23(4):504-520.
[85] Armisen J, Gilchrist MJ, Wilczynska A, Standart N, Miska EA. Abundant and dynamically expressed miRNAs, piRNAs, and other small RNAs in the vertebrate Xenopus tropicalis. Genome Res. 2009;19(10):1766-1775.
[86] Warnefors M, Liechti A, Halbert J, Valloton D, Kaessmann H. Conserved microRNA editing in mammalian evolution, development and disease. Genome Biol. 2014;15(6):R83.
[87] Harding JL, Horswell S, Heliot C, et al. Small RNA profiling of Xenopus embryos reveals novel miRNAs and a new class of small RNAs derived from intronic transposable elements. Genome Res. 2014;24(1):96-106.
[88] Faunes F, Sanchez N, Moreno M, et al. Expression of transposable elements in neural tissues during Xenopus development. PLoS One. 2011;6(7):e22569.
[89] Ahmed A, Ward NJ, Moxon S, et al. A Database of microRNA Expression Patterns in Xenopus laevis. PLoS One. 2015;10(10):e0138313.
[90] Hawkins LJ, Storey KB. MicroRNA expression in the heart of Xenopus laevis facilitates metabolic adaptation to dehydration. Genomics. 2020;112(5):3525-3536.
[91] Ward NJ, Green D, Higgins J, et al. microRNAs associated with early neural crest development in Xenopus laevis. BMC Genomics. 2018;19(1):59.
[92] Lin JQ, Yu J, Jiang H, Zhang Y, Wan QH, Fang SG. Multi-omics analysis reveals that natural hibernation is crucial for oocyte maturation in the female Chinese alligator. BMC Genomics. 2020;21(1):774.
[93] Zhang J, Cai R, Liang J, et al. Molecular mechanism of Chinese alligator (Alligator sinensis) adapting to hibernation. J Exp Zool B Mol Dev Evol. 2021;336(1):32-49.
[94] Ma X, Cen S, Wang L, et al. Genome-wide identification and comparison of differentially expressed profiles of miRNAs and lncRNAs with associated ceRNA networks in the gonads of Chinese soft-shelled turtle, Pelodiscus sinensis. BMC Genomics. 2020;21(1):443.
[95] Xiong L, Yang M, Zheng K, et al. Comparison of Adult Testis and Ovary MicroRNA Expression Profiles in Reeves' Pond Turtles (Mauremys reevesii) With Temperature-Dependent Sex Determination. Front Genet. 2020;11:133.
[96] Sun YH, Zhu J, Xie LH, et al. Ribosomes guide pachytene piRNA formation on long intergenic piRNA precursors. Nat Cell Biol. 2020;22(2):200-212.
[97] Hutchins ED, Eckalbar WL, Wolter JM, Mangone M, Kusumi K. Differential expression of conserved and novel microRNAs during tail regeneration in the lizard Anolis carolinensis. BMC Genomics. 2016;17:339.
[98] Rengaraj D, Lee SI, Park TS, et al. Small non-coding RNA profiling and the role of piRNA pathway genes in the protection of chicken primordial germ cells. BMC Genomics. 2014;15(1):757.
[99] Chang KW, Tseng YT, Chen YC, et al. Stage-dependent piRNAs in chicken implicated roles in modulating male germ cell development. BMC Genomics. 2018;19(1):425.
[100] Wu S, Guo W, Li X, et al. Paternal chronic folate supplementation induced the transgenerational inheritance of acquired developmental and metabolic changes in chickens. Proc Biol Sci. 2019;286(1910):20191653.
[101] Wu S, Ren X, Li Y, et al. Effect of dietary Astragalus Polysaccharide supplements on testicular miRNA expression profiles and enzymatic changes of breeder cocks. Sci Rep. 2017;7:38864.
[102] Liu Y, Sun Y, Li Y, et al. Identification and differential expression of microRNAs in the testis of chicken with high and low sperm motility. Theriogenology. 2018;122:94-101.
[103] Wang W, Wu K, Jia M, et al. Dynamic Changes in the Global MicroRNAome and Transcriptome Identify Key Nodes Associated With Ovarian Development in Chickens. Front Genet. 2018;9:491.
[104] Liu L, Xiao Q, Gilbert ER, et al. Whole-transcriptome analysis of atrophic ovaries in broody chickens reveals regulatory pathways associated with proliferation and apoptosis. Sci Rep. 2018;8(1):7231.
[105] Warnefors M, Mössinger K, Halbert J, et al. Sex-biased microRNA expression in mammals and birds reveals underlying regulatory mechanisms and a role in dosage compensation. Genome Res. 2017;27(12):1961-1973.
[106] Liu Y, Zhang M, Shan Y, et al. miRNA-mRNA network regulation in the skeletal muscle fiber phenotype of chickens revealed by integrated analysis of miRNAome and transcriptome. Sci Rep. 2020;10(1):10619.
[107] Jebessa E, Ouyang H, Abdalla BA, et al. Characterization of miRNA and their target gene during chicken embryo skeletal muscle development. Oncotarget. 2017;9(25):17309-17324.
[108] Liu Z, Han S, Shen X, et al. The landscape of DNA methylation associated with the transcriptomic network in layers and broilers generates insight into embryonic muscle development in chicken. Int J Biol Sci. 2019;15(7):1404-1418.
[109] Jiang L, Wang Q, Yu J, et al. miRNAome expression profiles in the gonads of adult Melopsittacus undulatus. PeerJ. 2018;6:e4615.
[110] Gu L, Xu T, Huang W, Xie M, Sun S, Hou S. Identification and profiling of microRNAs in the embryonic breast muscle of pekin duck. PLoS One. 2014;9(1):e86150.
[111] Xu FQ, Li A, Lan JJ, et al. Study of formation of green eggshell color in ducks through global gene expression. PLoS One. 2018;13(1):e0191564.
[112] Jiang L, Bi D, Ding H, Ren Q, Wang P, Kan X. Identification and comparative profiling of gonadal microRNAs in the adult pigeon (Columba livia). Br Poult Sci. 2019;60(6):638-648.
[113] Xu Q, Zhang Y, Chen Y, et al. Identification and differential expression of microRNAs in ovaries of laying and Broody geese (Anser cygnoides) by Solexa sequencing. PLoS One. 2014;9(2):e87920.
[114] Meunier J, Lemoine F, Soumillon M, et al. Birth and expression evolution of mammalian microRNA genes. Genome Res. 2013;23(1):34-45.
[115] Wang Q, Zhao Z, Zhang X, et al. Identifying microRNAs and Their Editing Sites in Macaca mulatta. Cells. 2019;8(7):682.
[116] Aravin AA, Sachidanandam R, Bourc'his D, et al. A piRNA pathway primed by individual transposons is linked to de novo DNA methylation in mice. Mol Cell. 2008;31(6):785-799.
[117] Kim H, Kim J, Yu S, et al. A Mechanism for microRNA Arm Switching Regulated by Uridylation. Mol Cell. 2020;78(6):1224-1236.e5.
[118] Vandewege MW, Platt RN 2nd, Ray DA, Hoffmann FG. Transposable Element Targeting by piRNAs in Laurasiatherians with Distinct Transposable Element Histories. Genome Biol Evol. 2016;8(5):1327-1337.
[119] Platt RN 2nd, Vandewege MW, Kern C, Schmidt CJ, Hoffmann FG, Ray DA. Large numbers of novel miRNAs originate from DNA transposons and are coincident with a large species radiation in bats. Mol Biol Evol. 2014;31(6):1536-1545.
[120] Penso-Dolfin L, Moxon S, Haerty W, Di Palma F. The evolutionary dynamics of microRNAs in domestic mammals. Sci Rep. 2018;8(1):17050.
[121] Li B, He X, Zhao Y, et al. Identification of piRNAs and piRNA clusters in the testes of the Mongolian horse. Sci Rep. 2019;9(1):5022.
[122] Penso-Dolfin L, Swofford R, Johnson J, et al. An Improved microRNA Annotation of the Canine Genome. PLoS One. 2016;11(4):e0153453.
[123] Hu S, Liang X, Ren X, et al. Integrated Analysis of mRNA and miRNA Expression Profiles in the Ovary of Oryctolagus cuniculus in Response to Gonadotrophic Stimulation. Front Endocrinol (Lausanne). 2019;10:744.
[124] Roovers EF, Rosenkranz D, Mahdipour M, et al. Piwi proteins and piRNAs in mammalian oocytes and early embryos. Cell Rep. 2015;10(12):2069-2082.
[125] Kowalczykiewicz D, Świercz A, Handschuh L, Leśniak K, Figlerowicz M, Wrzesinski J. Characterization of Sus scrofa small non-coding RNAs present in both female and male gonads. PLoS One. 2014;9(11):e113249.
[126] Li M, Liu Y, Wang T, et al. Repertoire of porcine microRNAs in adult ovary and testis by deep sequencing. Int J Biol Sci. 2011;7(7):1045-1055.
[127] Kong QR, Zhang JM, Zhang XL, et al. Endo-siRNAs repress expression of SINE1B during in vitro maturation of porcine oocyte. Theriogenology. 2019;135:19-24.
[128] Webb JL, Bries AE, Vogel B, et al. Whole egg consumption increases gene expression within the glutathione pathway in the liver of Zucker Diabetic Fatty rats. PLoS One. 2020;15(11):e0240885.
[129] Smith A, Calley J, Mathur S, et al. The Rat microRNA body atlas; Evaluation of the microRNA content of rat organs through deep sequencing and characterization of pancreas enriched miRNAs as biomarkers of pancreatic toxicity in the rat and dog. BMC Genomics. 2016;17(1):694.
[130] Veeranagouda Y, Rival P, Prades C, et al. Identification of microRNAs in Macaca fascicularis (Cynomolgus Monkey) by Homology Search and Experimental Validation by Small RNA-Seq and RT-qPCR Using Kidney Cortex Tissues. PLoS One. 2015;10(11):e0142708.
[131] Hirano T, Iwasaki YW, Lin ZY, et al. Small RNA profiling and characterization of piRNA clusters in the adult testes of the common marmoset, a model primate. RNA. 2014;20(8):1223-1237.
[132] Long K, Feng S, Ma J, et al. Small non-coding RNA transcriptome of four high-altitude vertebrates and their low-altitude relatives. Sci Data. 2019;6(1):192.
[133] Bai M, Sun L, Jia C, et al. Integrated Analysis of miRNA and mRNA Expression Profiles Reveals Functional miRNA-Targets in Development Testes of Small Tail Han Sheep. G3 (Bethesda). 2019;9(2):523-533.
[134] Williams Z, Morozov P, Mihailovic A, et al. Discovery and Characterization of piRNAs in the Human Fetal Ovary. Cell Rep. 2015;13(4):854-863.
[135] Fang F , Zla C , Jy A , et al. MicroRNAs secreted by human embryos could be potential biomarkers for clinical outcomes of assisted reproductive technology. Journal of Advanced Research, 2021.
